# Supplementary material for: The family Plectopylidae (Gastropoda, Pulmonata) in Laos with the description of two new genera and a new species
Source: Zookeys. 2016 May 25;(592):1–26. doi: 10.3897/zookeys.592.8118 (PMC4926634; doi:10.3897/zookeys.592.8118)
Supplement: XML Treatment for Gudeodiscus [file zookeys.592.8118-treatment1.xml]

<!DOCTYPE tp:taxon-treatment
  PUBLIC "-//TaxonX//DTD Taxonomic Treatment Publishing DTD v0 20100105//EN" "tax-treatment-NSO.dtd">
<tp:taxon-treatment xmlns:tp="http://www.plazi.org/taxpub"><tp:treatment-meta><kwd-group><label>Taxon classification</label><kwd><named-content content-type="kingdom">Animalia</named-content></kwd><kwd><named-content content-type="order">Pulmonata</named-content></kwd><kwd><named-content content-type="family">Plectopylidae</named-content></kwd></kwd-group><mixed-citation publication-type="journal"><person-group><name><surname>Páll-Gergely</surname><given-names>Barna</given-names></name><name><surname>Muratov</surname><given-names>Igor V.</given-names></name><name><surname>Asami</surname><given-names>Takahiro</given-names></name></person-group><article-title>The family <tp:taxon-name><tp:taxon-name-part taxon-name-part-type="family">Plectopylidae</tp:taxon-name-part></tp:taxon-name> (<tp:taxon-name><tp:taxon-name-part taxon-name-part-type="class">Gastropoda</tp:taxon-name-part></tp:taxon-name>, <tp:taxon-name><tp:taxon-name-part taxon-name-part-type="order">Pulmonata</tp:taxon-name-part></tp:taxon-name>) in Laos with the description of two new genera and a new species</article-title><source>Zookeys</source><day>25</day><month>5</month><year>2016</year><volume>2016</volume><issue>592</issue><fpage>1</fpage><lpage>26</lpage><pub-id pub-id-type="doi">10.3897/zookeys.592.8118</pub-id></mixed-citation></tp:treatment-meta><tp:nomenclature><tp:taxon-name>
              <tp:taxon-name-part taxon-name-part-type="genus">Gudeodiscus</tp:taxon-name-part>
            </tp:taxon-name><tp:taxon-authority>Páll-Gergely, 2013</tp:taxon-authority><tp:nomenclature-citation-list><tp:nomenclature-citation><tp:taxon-name>
              <tp:taxon-name-part taxon-name-part-type="genus">Gudeodiscus</tp:taxon-name-part>
            </tp:taxon-name><comment>2013 <tp:taxon-name><tp:taxon-name-part taxon-name-part-type="genus">Gudeodiscus</tp:taxon-name-part></tp:taxon-name> Páll-Gergely, In: Páll-Gergely and Hunyadi, Archiv für Molluskenkunde 142(1): 4, 8. </comment></tp:nomenclature-citation></tp:nomenclature-citation-list></tp:nomenclature><tp:treatment-sec sec-type="type species"><title>Type species.</title><p>
              <italic><tp:taxon-name><tp:taxon-name-part taxon-name-part-type="genus">Plectopylis</tp:taxon-name-part> <tp:taxon-name-part taxon-name-part-type="species">phlyaria</tp:taxon-name-part></tp:taxon-name></italic> Mabille, 1887, by original designation.</p></tp:treatment-sec></tp:taxon-treatment>
