# Supplementary material for: The family Plectopylidae (Gastropoda, Pulmonata) in Laos with the description of two new genera and a new species
Source: Zookeys. 2016 May 25;(592):1–26. doi: 10.3897/zookeys.592.8118 (PMC4926634; doi:10.3897/zookeys.592.8118)
Supplement: XML Treatment for Gudeodiscus (Gudeodiscus) messageri raheemi [file zookeys.592.8118-treatment3.xml]

<!DOCTYPE tp:taxon-treatment
  PUBLIC "-//TaxonX//DTD Taxonomic Treatment Publishing DTD v0 20100105//EN" "tax-treatment-NSO.dtd">
<tp:taxon-treatment xmlns:tp="http://www.plazi.org/taxpub"><tp:treatment-meta><kwd-group><label>Taxon classification</label><kwd><named-content content-type="kingdom">Animalia</named-content></kwd><kwd><named-content content-type="order">Pulmonata</named-content></kwd><kwd><named-content content-type="family">Plectopylidae</named-content></kwd></kwd-group><mixed-citation publication-type="journal"><person-group><name><surname>Páll-Gergely</surname><given-names>Barna</given-names></name><name><surname>Muratov</surname><given-names>Igor V.</given-names></name><name><surname>Asami</surname><given-names>Takahiro</given-names></name></person-group><article-title>The family <tp:taxon-name><tp:taxon-name-part taxon-name-part-type="family">Plectopylidae</tp:taxon-name-part></tp:taxon-name> (<tp:taxon-name><tp:taxon-name-part taxon-name-part-type="class">Gastropoda</tp:taxon-name-part></tp:taxon-name>, <tp:taxon-name><tp:taxon-name-part taxon-name-part-type="order">Pulmonata</tp:taxon-name-part></tp:taxon-name>) in Laos with the description of two new genera and a new species</article-title><source>Zookeys</source><day>25</day><month>5</month><year>2016</year><volume>2016</volume><issue>592</issue><fpage>1</fpage><lpage>26</lpage><pub-id pub-id-type="doi">10.3897/zookeys.592.8118</pub-id></mixed-citation></tp:treatment-meta><tp:nomenclature><tp:taxon-name>
              <tp:taxon-name-part taxon-name-part-type="genus">Gudeodiscus</tp:taxon-name-part> (<tp:taxon-name-part taxon-name-part-type="subgenus">Gudeodiscus</tp:taxon-name-part>) <tp:taxon-name-part taxon-name-part-type="species">messageri</tp:taxon-name-part> <tp:taxon-name-part taxon-name-part-type="subspecies">raheemi</tp:taxon-name-part></tp:taxon-name><tp:taxon-authority>Páll-Gergely &amp; Hunyadi, 2015</tp:taxon-authority><xref ref-type="fig" rid="F1">Figures 1C</xref><xref ref-type="fig" rid="F2">, 2B</xref><xref ref-type="fig" rid="F5">, 5G–H</xref><xref ref-type="fig" rid="F6">, 6</xref><xref ref-type="fig" rid="F9">, 9D–G</xref><tp:nomenclature-citation-list><tp:nomenclature-citation><tp:taxon-name>
              <tp:taxon-name-part taxon-name-part-type="genus">Gudeodiscus</tp:taxon-name-part> (<tp:taxon-name-part taxon-name-part-type="subgenus">Gudeodiscus</tp:taxon-name-part>) <tp:taxon-name-part taxon-name-part-type="species">messageri</tp:taxon-name-part> <tp:taxon-name-part taxon-name-part-type="subspecies">raheemi</tp:taxon-name-part></tp:taxon-name><comment>2015a <tp:taxon-name><tp:taxon-name-part taxon-name-part-type="genus">Gudeodiscus</tp:taxon-name-part> (<tp:taxon-name-part taxon-name-part-type="subgenus">Gudeodiscus</tp:taxon-name-part>) <tp:taxon-name-part taxon-name-part-type="species">messageri</tp:taxon-name-part> <tp:taxon-name-part taxon-name-part-type="subspecies">raheemi</tp:taxon-name-part></tp:taxon-name>, — Páll-Gergely et al., ZooKeys 473: 38–40, Figures 5D, 5E, 10A, 12R–V, 20, 28E, 29F–G, 31B, 35D–F. </comment></tp:nomenclature-citation></tp:nomenclature-citation-list></tp:nomenclature><tp:treatment-sec sec-type="material"><title>Material examined.</title><p>
              <bold>11L06</bold> Laos, Luang Prabang Province, ca. 18 km SE of Muang Xiang Ngeun, on the left side of Nam Khan, limestone, black soil in limestone pockets, clay, under rocks and logs in old forest, 455 m a.s.l., <named-content xmlns:xlink="http://www.w3.org/1999/xlink" content-type="dwc:verbatimCoordinates" xlink:type="simple"><named-content content-type="geo-json" specific-use="{&#34;type&#34;:&#34;Point&#34;,&#34;coordinates&#34;:[102.32905,19.682183]}" xlink:type="simple">19°40.931'N, 102°19.743'E</named-content></named-content>, leg. A. Abdou &amp; I.V. Muratov, 30.10.2006, <named-content xmlns:xlink="http://www.w3.org/1999/xlink" content-type="dwc:institutional_code" xlink:type="simple">MNHN</named-content> 2012-27054/38 shells (some of them are broken/juvenile) + anatomically examined specimen (Figs <xref ref-type="fig" rid="F1">1C</xref>, <xref ref-type="fig" rid="F2">2B</xref>, <xref ref-type="fig" rid="F5">5G–H</xref>, <xref ref-type="fig" rid="F6">6</xref>, <xref ref-type="fig" rid="F9">9D–G</xref>); <bold>12L06</bold> Laos, Luang Prabang Province, ca. 17 km SE of Muang Xiang Ngeun, on the left side of Nam Khan, limestone, black soil in limestone pockets, clay, under rocks and logs in old forest, 385 m a.s.l., <named-content xmlns:xlink="http://www.w3.org/1999/xlink" content-type="dwc:verbatimCoordinates" xlink:type="simple"><named-content content-type="geo-json" specific-use="{&#34;type&#34;:&#34;Point&#34;,&#34;coordinates&#34;:[102.31995,19.686683]}" xlink:type="simple">19°41.201'N, 102°19.197'E</named-content></named-content>, leg. A. Abdou &amp; I.V. Muratov, 30.10.2006, <named-content xmlns:xlink="http://www.w3.org/1999/xlink" content-type="dwc:institutional_code" xlink:type="simple">MNHN</named-content> 2012-27055/21 shells (some of them are broken/juvenile); <bold>34L06</bold> Laos, Luang Prabang Province, ca. 6 km N of Phou Khoun, limestone, clay, <!--PageBreak-->under rocks in dry secondary forest under and above cliff, 1244 m a.s.l., <named-content xmlns:xlink="http://www.w3.org/1999/xlink" content-type="dwc:verbatimCoordinates" xlink:type="simple"><named-content content-type="geo-json" specific-use="{&#34;type&#34;:&#34;Point&#34;,&#34;coordinates&#34;:[102.407833,19.494217]}" xlink:type="simple">19°29.653'N, 102°24.470'E</named-content></named-content>, leg. A. Abdou &amp; I.V. Muratov, 16.11.2006, <named-content xmlns:xlink="http://www.w3.org/1999/xlink" content-type="dwc:institutional_code" xlink:type="simple">MNHN</named-content> 2012-27056/11 shells (some of them are broken/juvenile); Laos, Vientiane Province, Tam Chang, Vang Vieng, leg. Pongrat Dumrongrojwattana, 11.06.2009., <abbrev xmlns:xlink="http://www.w3.org/1999/xlink" content-type="institution" xlink:title="Collection Barna Páll-Gergely Mosonmagyaróvár, Hungary" xlink:type="simple">PGB</abbrev>/1, <abbrev xmlns:xlink="http://www.w3.org/1999/xlink" content-type="institution" xlink:title="Collection Wim J. M. Maassen Echt, The Netherlands" xlink:type="simple">WM</abbrev>/1.</p><fig id="F1" position="float" orientation="portrait"><label>Figure 1.</label><caption><p>Shells of <tp:taxon-name><tp:taxon-name-part taxon-name-part-type="family">Plectopylidae</tp:taxon-name-part></tp:taxon-name> species. <bold>A</bold> <italic><tp:taxon-name><tp:taxon-name-part taxon-name-part-type="genus">Naggsia</tp:taxon-name-part> <tp:taxon-name-part taxon-name-part-type="species">laomontana</tp:taxon-name-part></tp:taxon-name></italic> (L. Pfeiffer, 1862) (syntype, <named-content xmlns:xlink="http://www.w3.org/1999/xlink" content-type="dwc:institutional_code" xlink:type="simple">NHMUK</named-content> 20130004) <bold>B</bold> <italic><tp:taxon-name><tp:taxon-name-part taxon-name-part-type="genus">Naggsia</tp:taxon-name-part> <tp:taxon-name-part taxon-name-part-type="species">laomontana</tp:taxon-name-part></tp:taxon-name></italic> (Laos, Luang Prabang Province, Ban Pak Ou, Nam Wu (opposite side of Ban Pak Ou), 364 m <named-content xmlns:xlink="http://www.w3.org/1999/xlink" content-type="dwc:verbatimCoordinates" xlink:type="simple"><named-content content-type="geo-json" specific-use="{&#34;type&#34;:&#34;Point&#34;,&#34;coordinates&#34;:[102.213319,20.058046]}" xlink:type="simple">20°03.48276'N, 102°12.79912'E</named-content></named-content>, leg. Ohara, K. 13.10.2006., coll. <abbrev xmlns:xlink="http://www.w3.org/1999/xlink" content-type="institution" xlink:title="Collection Barna Páll-Gergely Mosonmagyaróvár, Hungary" xlink:type="simple">PGB</abbrev>) <bold>C</bold> <tp:taxon-name><tp:taxon-name-part taxon-name-part-type="genus">Gudeodiscus</tp:taxon-name-part> (<tp:taxon-name-part taxon-name-part-type="subgenus">Gudeodiscus</tp:taxon-name-part>) <tp:taxon-name-part taxon-name-part-type="species">messageri</tp:taxon-name-part> <tp:taxon-name-part taxon-name-part-type="subspecies">raheemi</tp:taxon-name-part></tp:taxon-name> Páll-Gergely &amp; Hunyadi, 2015, locality code: 11L06. Photos: T. Deli (<bold>B</bold>), B. Páll-Gergely (<bold>C</bold>) and H. Taylor (<bold>A</bold>). Scale represents 20 mm.</p></caption><graphic xmlns:xlink="http://www.w3.org/1999/xlink" xlink:href="zookeys-592-001-g001.jpg" position="float" orientation="portrait" xlink:type="simple" id="oo_89873.jpg"/></fig><fig id="F2" position="float" orientation="portrait"><label>Figure 2.</label><caption><p>Living animals of Laotian <tp:taxon-name><tp:taxon-name-part taxon-name-part-type="family">Plectopylidae</tp:taxon-name-part></tp:taxon-name> (anatomically examined specimens). A: <italic><tp:taxon-name><tp:taxon-name-part taxon-name-part-type="genus">Naggsia</tp:taxon-name-part> <tp:taxon-name-part taxon-name-part-type="species">laomontana</tp:taxon-name-part></tp:taxon-name></italic> (L. Pfeiffer, 1862) <bold>B</bold> <tp:taxon-name><tp:taxon-name-part taxon-name-part-type="genus">Gudeodiscus</tp:taxon-name-part> (<tp:taxon-name-part taxon-name-part-type="subgenus">Gudeodiscus</tp:taxon-name-part>) <tp:taxon-name-part taxon-name-part-type="species">messageri</tp:taxon-name-part> <tp:taxon-name-part taxon-name-part-type="subspecies">raheemi</tp:taxon-name-part></tp:taxon-name> Páll-Gergely &amp; Hunyadi, 2015. Photos: Igor Muratov.</p></caption><graphic xmlns:xlink="http://www.w3.org/1999/xlink" xlink:href="zookeys-592-001-g002.jpg" position="float" orientation="portrait" xlink:type="simple" id="oo_89874.jpg"/></fig></tp:treatment-sec><tp:treatment-sec sec-type="description"><title>Reproductive anatomy.</title><p>A single living specimen collected in Laos, was killed by drowning and was stored in 70 % ethanol. A part of the body was extracted from the shell and was examined anatomically. The inner parts of the genitalia, such as the gametolytic sac, the diverticulum and the spermoviduct could not be extracted.</p><p>The reproductive anatomy of <italic><tp:taxon-name><tp:taxon-name-part taxon-name-part-type="genus">Gudeodiscus</tp:taxon-name-part> <tp:taxon-name-part taxon-name-part-type="species">messageri</tp:taxon-name-part> <tp:taxon-name-part taxon-name-part-type="subspecies">raheemi</tp:taxon-name-part></tp:taxon-name></italic> was figured in the original description (<xref ref-type="bibr" rid="B25">Páll-Gergely et al. 2015a</xref>). The two anatomically examined Vietnamese specimens differed from each other mainly in the length of the penial <!--PageBreak-->caecum. The Laotian specimen possesses a short caecum, similar to one of the Vietnamese specimens. The length of the caecum probably has minor taxonomic value because it varies considerably within species (see also <italic><tp:taxon-name><tp:taxon-name-part taxon-name-part-type="genus">Gudeodiscus</tp:taxon-name-part> <tp:taxon-name-part taxon-name-part-type="species">phlyarius</tp:taxon-name-part></tp:taxon-name></italic> in <xref ref-type="bibr" rid="B25">Páll-Gergely et al. 2015a</xref>). The inner wall of the epiphallus of the Vietnamese specimens had three, rather low, longitudinal folds. In contrast, the Laotian specimen had a single thickened fold internally.</p></tp:treatment-sec><tp:treatment-sec sec-type="remarks"><title>Remarks.</title><p>
              <tp:taxon-name><tp:taxon-name-part taxon-name-part-type="genus">Gudeodiscus</tp:taxon-name-part> (<tp:taxon-name-part taxon-name-part-type="subgenus">Gudeodiscus</tp:taxon-name-part>) <tp:taxon-name-part taxon-name-part-type="species">messageri</tp:taxon-name-part> <tp:taxon-name-part taxon-name-part-type="subspecies">raheemi</tp:taxon-name-part></tp:taxon-name> was described from Vietnam, where it inhabits the provinces Ninh Bình, Thanh Hóa, Sơn La, Hòa Bình and Nghệ An. The Laotian specimens agreed in shell morphology with the Vietnamese specimens. The new Laotian localities of <italic><tp:taxon-name><tp:taxon-name-part taxon-name-part-type="genus">Gudeodiscus</tp:taxon-name-part> <tp:taxon-name-part taxon-name-part-type="species">messageri</tp:taxon-name-part> <tp:taxon-name-part taxon-name-part-type="subspecies">raheemi</tp:taxon-name-part></tp:taxon-name></italic> represent the westernmost record of the genus (Figure <xref ref-type="fig" rid="F14">14</xref>).</p></tp:treatment-sec><tp:treatment-sec sec-type="ecology"><title>Ecology.</title><p>This taxon inhabits primary or old secondary broad-leaved forests, in the humid microenvironments under leaves, logs, limestone rocks and in black soil accumulated inside limestone pockets. The live collected specimen co-occured with <italic><tp:taxon-name><tp:taxon-name-part taxon-name-part-type="genus">Garnieria</tp:taxon-name-part> <tp:taxon-name-part taxon-name-part-type="species">mouhoti</tp:taxon-name-part></tp:taxon-name></italic> (L. Pfeiffer, 1862), a well-known species that is also associated with the moderate humidity of broad-leaved forests (Figure <xref ref-type="fig" rid="F12">12</xref>).</p></tp:treatment-sec><tp:treatment-sec><!--Section generated to contain objects referenced in tp:taxon-treatment.--><fig id="F5" position="float" orientation="portrait"><label>Figure 5.</label><caption><p>Parietal (<bold>A, C, E, G</bold>) and palatal (<bold>B, D, F, G</bold>) plication of <tp:taxon-name><tp:taxon-name-part taxon-name-part-type="family">Plectopylidae</tp:taxon-name-part></tp:taxon-name> species. <bold>A–B</bold> <italic><tp:taxon-name><tp:taxon-name-part taxon-name-part-type="genus">Hunyadiscus</tp:taxon-name-part> <tp:taxon-name-part taxon-name-part-type="species">saurini</tp:taxon-name-part></tp:taxon-name></italic> Páll-Gergely sp. n. <bold>C–D</bold> <italic><tp:taxon-name><tp:taxon-name-part taxon-name-part-type="genus">Hunyadiscus</tp:taxon-name-part> <tp:taxon-name-part taxon-name-part-type="species">andersoni</tp:taxon-name-part></tp:taxon-name></italic> (W. <xref ref-type="bibr" rid="B3">Blanford 1869</xref>) (<bold>C</bold> <named-content xmlns:xlink="http://www.w3.org/1999/xlink" content-type="dwc:institutional_code" xlink:type="simple">SMF</named-content> 150117 <bold>D</bold> after <xref ref-type="bibr" rid="B5">Gude 1896</xref>) <bold>E–F</bold> <italic><tp:taxon-name><tp:taxon-name-part taxon-name-part-type="genus">Naggsia</tp:taxon-name-part> <tp:taxon-name-part taxon-name-part-type="species">laomontana</tp:taxon-name-part></tp:taxon-name></italic> (L. Pfeiffer, 1862), same sample as on Fig. <xref ref-type="fig" rid="F1">1B</xref> <bold>G–H</bold> <tp:taxon-name><tp:taxon-name-part taxon-name-part-type="genus">Gudeodiscus</tp:taxon-name-part> (<tp:taxon-name-part taxon-name-part-type="subgenus">Gudeodiscus</tp:taxon-name-part>) <tp:taxon-name-part taxon-name-part-type="species">messageri</tp:taxon-name-part> <tp:taxon-name-part taxon-name-part-type="subspecies">raheemi</tp:taxon-name-part></tp:taxon-name> Páll-Gergely &amp; Hunyadi, 2015, same specimen as on Fig. <xref ref-type="fig" rid="F1">1C</xref>. Figures not to scale. Inner view: <bold>B, F, D</bold>, Outer view: <bold>H</bold>.</p></caption><graphic xmlns:xlink="http://www.w3.org/1999/xlink" xlink:href="zookeys-592-001-g005.jpg" position="float" orientation="portrait" xlink:type="simple" id="oo_89877.jpg"/></fig><fig id="F6" position="float" orientation="portrait"><label>Figure 6.</label><caption><p>Reproductive anatomy of <tp:taxon-name><tp:taxon-name-part taxon-name-part-type="genus">Gudeodiscus</tp:taxon-name-part> (<tp:taxon-name-part taxon-name-part-type="subgenus">Gudeodiscus</tp:taxon-name-part>) <tp:taxon-name-part taxon-name-part-type="species">messageri</tp:taxon-name-part> <tp:taxon-name-part taxon-name-part-type="subspecies">raheemi</tp:taxon-name-part></tp:taxon-name> Páll-Gergely &amp; Hunyadi, 2015, same specimen as on Fig. <xref ref-type="fig" rid="F1">1C</xref> and Fig. <xref ref-type="fig" rid="F2">2B</xref>. Scale represents 5 mm.</p></caption><graphic xmlns:xlink="http://www.w3.org/1999/xlink" xlink:href="zookeys-592-001-g006.jpg" position="float" orientation="portrait" xlink:type="simple" id="oo_89878.jpg"/></fig><fig id="F9" position="float" orientation="portrait"><label>Figure 9.</label><caption><p>Inner walls of reproductive organs of <tp:taxon-name><tp:taxon-name-part taxon-name-part-type="family">Plectopylidae</tp:taxon-name-part></tp:taxon-name>. <bold>A–C</bold> <italic><tp:taxon-name><tp:taxon-name-part taxon-name-part-type="genus">Naggsia</tp:taxon-name-part> <tp:taxon-name-part taxon-name-part-type="species">laomontana</tp:taxon-name-part></tp:taxon-name></italic> (L. Pfeiffer, 1862) (same specimen as on Fig. <xref ref-type="fig" rid="F7">7</xref>); <tp:taxon-name><tp:taxon-name-part taxon-name-part-type="genus">Gudeodiscus</tp:taxon-name-part> (<tp:taxon-name-part taxon-name-part-type="subgenus">Gudeodiscus</tp:taxon-name-part>) <tp:taxon-name-part taxon-name-part-type="species">messageri</tp:taxon-name-part> <tp:taxon-name-part taxon-name-part-type="subspecies">raheemi</tp:taxon-name-part></tp:taxon-name> Páll-Gergely &amp; Hunyadi, 2015 (same specimen as on Fig. <xref ref-type="fig" rid="F1">1C</xref>). <bold>A, E</bold> penis <bold>B, G</bold> epiphallus <bold>C</bold> diverticulum <bold>D</bold> penial caecum <bold>F</bold> penis and penial caecum. Figures not to scale. All images: B. Páll-Gergely.</p></caption><graphic xmlns:xlink="http://www.w3.org/1999/xlink" xlink:href="zookeys-592-001-g009.jpg" position="float" orientation="portrait" xlink:type="simple" id="oo_89881.jpg"/></fig><fig id="F7" position="float" orientation="portrait"><label>Figure 7.</label><caption><p>Reproductive anatomy of <italic><tp:taxon-name><tp:taxon-name-part taxon-name-part-type="genus">Naggsia</tp:taxon-name-part> <tp:taxon-name-part taxon-name-part-type="species">laomontana</tp:taxon-name-part></tp:taxon-name></italic> (L. Pfeiffer, 1862), 16L06, spec.1. Scale represents 5 mm.</p></caption><graphic xmlns:xlink="http://www.w3.org/1999/xlink" xlink:href="zookeys-592-001-g007.jpg" position="float" orientation="portrait" xlink:type="simple" id="oo_89879.jpg"/></fig><fig id="F14" position="float" orientation="portrait"><label>Figure 14.</label><caption><p>Map showing the distribution of <italic><tp:taxon-name><tp:taxon-name-part taxon-name-part-type="genus">Gudeodiscus</tp:taxon-name-part></tp:taxon-name></italic> Páll-Gergely, 2013. The small circles in Laos indicates the new localities of <tp:taxon-name><tp:taxon-name-part taxon-name-part-type="genus">Gudeodiscus</tp:taxon-name-part> (<tp:taxon-name-part taxon-name-part-type="subgenus">Gudeodiscus</tp:taxon-name-part>) <tp:taxon-name-part taxon-name-part-type="species">messageri</tp:taxon-name-part> <tp:taxon-name-part taxon-name-part-type="subspecies">raheemi</tp:taxon-name-part></tp:taxon-name> Páll-Gergely &amp; Hunyadi, 2015. After <xref ref-type="bibr" rid="B24">Páll-Gergely and Hunyadi (2013)</xref> and <xref ref-type="bibr" rid="B25">Páll-Gergely et al. 2015a</xref>.</p></caption><graphic xmlns:xlink="http://www.w3.org/1999/xlink" xlink:href="zookeys-592-001-g014.jpg" position="float" orientation="portrait" xlink:type="simple" id="oo_89886.jpg"/></fig><fig id="F12" position="float" orientation="portrait"><label>Figure 12.</label><caption><p>Habitat of <tp:taxon-name><tp:taxon-name-part taxon-name-part-type="genus">Gudeodiscus</tp:taxon-name-part> (<tp:taxon-name-part taxon-name-part-type="subgenus">Gudeodiscus</tp:taxon-name-part>) <tp:taxon-name-part taxon-name-part-type="species">messageri</tp:taxon-name-part> <tp:taxon-name-part taxon-name-part-type="subspecies">raheemi</tp:taxon-name-part></tp:taxon-name> Páll-Gergely &amp; Hunyadi, 2015. The left side of Nam Khan ca. 18 km SE of Muang Xiang Ngeun. The red dot indicates the approximate place where the specimens were collected. Photo: Igor Muratov.</p></caption><graphic xmlns:xlink="http://www.w3.org/1999/xlink" xlink:href="zookeys-592-001-g012.jpg" position="float" orientation="portrait" xlink:type="simple" id="oo_89884.jpg"/></fig></tp:treatment-sec><ref-list><ref id="B3"><mixed-citation xmlns:xlink="http://www.w3.org/1999/xlink" xlink:type="simple">
          <person-group><name name-style="western"><surname>Blanford</surname><given-names>WT</given-names></name></person-group> (<year>1869</year>) <article-title>Descriptions of new Land and Freshwater Mollusc Species collected by Dr. John Anderson in Upper Burma and Yunan.</article-title> <source>Proceedings of the Zoological Society of London</source> <volume>37</volume>: <fpage>444</fpage>–<lpage>450</lpage>. doi: <ext-link xlink:type="simple" ext-link-type="doi" xlink:href="10.1111/j.1469-7998.1869.tb07354.x">10.1111/j.1469-7998.1869.tb07354.x</ext-link></mixed-citation></ref><ref id="B5"><mixed-citation xmlns:xlink="http://www.w3.org/1999/xlink" xlink:type="simple">
          <person-group><name name-style="western"><surname>Gude</surname><given-names>GK</given-names></name></person-group> (<year>1896</year>) <article-title>Armature of Helicoid landshells.</article-title> <source>Science Gossip</source> <volume>3</volume>(<issue>30</issue>): <fpage>154</fpage>–<lpage>156</lpage>. <ext-link xlink:type="simple" ext-link-type="uri" xlink:href="http://biodiversitylibrary.org/page/33878774">http://biodiversitylibrary.org/page/33878774</ext-link></mixed-citation></ref><ref id="B25"><mixed-citation xmlns:xlink="http://www.w3.org/1999/xlink" xlink:type="simple">
          <person-group><name name-style="western"><surname>Páll-Gergely</surname><given-names>B</given-names></name><name name-style="western"><surname>Hunyadi</surname><given-names>A</given-names></name><name name-style="western"><surname>Ablett</surname><given-names>J</given-names></name><name name-style="western"><surname>Luong</surname><given-names>Van H</given-names></name><name name-style="western"><surname>Naggs</surname><given-names>F</given-names></name><name name-style="western"><surname>Asami</surname><given-names>T</given-names></name></person-group> (<year>2015a</year>) <article-title>Systematics of the family <tp:taxon-name><tp:taxon-name-part taxon-name-part-type="family">Plectopylidae</tp:taxon-name-part></tp:taxon-name> in Vietnam with additional information on Chinese taxa (<tp:taxon-name><tp:taxon-name-part taxon-name-part-type="class">Gastropoda</tp:taxon-name-part></tp:taxon-name>, <tp:taxon-name><tp:taxon-name-part taxon-name-part-type="order">Pulmonata</tp:taxon-name-part></tp:taxon-name>, <tp:taxon-name><tp:taxon-name-part taxon-name-part-type="order">Stylommatophora</tp:taxon-name-part></tp:taxon-name>).</article-title> <source>ZooKeys</source> <volume>473</volume>: <fpage>1</fpage>–<lpage>118</lpage>. doi: <ext-link xlink:type="simple" ext-link-type="doi" xlink:href="10.3897/zookeys.473.8659">10.3897/zookeys.473.8659</ext-link></mixed-citation></ref><ref id="B24"><mixed-citation xmlns:xlink="http://www.w3.org/1999/xlink" xlink:type="simple">
          <person-group><name name-style="western"><surname>Páll-Gergely</surname><given-names>B</given-names></name><name name-style="western"><surname>Hunyadi</surname><given-names>A</given-names></name></person-group> (<year>2013</year>) <article-title>The family <tp:taxon-name><tp:taxon-name-part taxon-name-part-type="family">Plectopylidae</tp:taxon-name-part></tp:taxon-name> Möllendorff 1898 in China (<tp:taxon-name><tp:taxon-name-part taxon-name-part-type="class">Gastropoda</tp:taxon-name-part></tp:taxon-name>, <tp:taxon-name><tp:taxon-name-part taxon-name-part-type="order">Pulmonata</tp:taxon-name-part></tp:taxon-name>).</article-title> <source>Archiv für Molluskenkunde</source> <volume>142</volume>(<issue>1</issue>): <fpage>1</fpage>–<lpage>66</lpage>. doi: <ext-link xlink:type="simple" ext-link-type="doi" xlink:href="10.1127/arch.moll/1869-0963/142/001-066">10.1127/arch.moll/1869-0963/142/001-066</ext-link></mixed-citation></ref></ref-list></tp:taxon-treatment>
