# Supplementary material for: The family Plectopylidae (Gastropoda, Pulmonata) in Laos with the description of two new genera and a new species
Source: Zookeys. 2016 May 25;(592):1–26. doi: 10.3897/zookeys.592.8118 (PMC4926634; doi:10.3897/zookeys.592.8118)
Supplement: XML Treatment for Hunyadiscus andersoni [file zookeys.592.8118-treatment5.xml]

<!DOCTYPE tp:taxon-treatment
  PUBLIC "-//TaxonX//DTD Taxonomic Treatment Publishing DTD v0 20100105//EN" "tax-treatment-NSO.dtd">
<tp:taxon-treatment xmlns:tp="http://www.plazi.org/taxpub"><tp:treatment-meta><kwd-group><label>Taxon classification</label><kwd><named-content content-type="kingdom">Animalia</named-content></kwd><kwd><named-content content-type="order">Pulmonata</named-content></kwd><kwd><named-content content-type="family">Plectopylidae</named-content></kwd></kwd-group><mixed-citation publication-type="journal"><person-group><name><surname>Páll-Gergely</surname><given-names>Barna</given-names></name><name><surname>Muratov</surname><given-names>Igor V.</given-names></name><name><surname>Asami</surname><given-names>Takahiro</given-names></name></person-group><article-title>The family <tp:taxon-name><tp:taxon-name-part taxon-name-part-type="family">Plectopylidae</tp:taxon-name-part></tp:taxon-name> (<tp:taxon-name><tp:taxon-name-part taxon-name-part-type="class">Gastropoda</tp:taxon-name-part></tp:taxon-name>, <tp:taxon-name><tp:taxon-name-part taxon-name-part-type="order">Pulmonata</tp:taxon-name-part></tp:taxon-name>) in Laos with the description of two new genera and a new species</article-title><source>Zookeys</source><day>25</day><month>5</month><year>2016</year><volume>2016</volume><issue>592</issue><fpage>1</fpage><lpage>26</lpage><pub-id pub-id-type="doi">10.3897/zookeys.592.8118</pub-id></mixed-citation></tp:treatment-meta><tp:nomenclature><tp:taxon-name>
              <tp:taxon-name-part taxon-name-part-type="genus">Hunyadiscus</tp:taxon-name-part>
              <tp:taxon-name-part taxon-name-part-type="species">andersoni</tp:taxon-name-part>
            </tp:taxon-name><tp:taxon-authority>(W. Blanford, 1869)</tp:taxon-authority><xref ref-type="fig" rid="F3">Figures 3B–C</xref><xref ref-type="fig" rid="F4">, 4A–B</xref><xref ref-type="fig" rid="F5">, 5C–D</xref><xref ref-type="fig" rid="F11">, 11F</xref><!--PageBreak--><tp:nomenclature-citation-list><tp:nomenclature-citation><tp:taxon-name>
              <tp:taxon-name-part taxon-name-part-type="genus">Hunyadiscus</tp:taxon-name-part>
              <tp:taxon-name-part taxon-name-part-type="species">andersoni</tp:taxon-name-part>
            </tp:taxon-name><comment>1869 <tp:taxon-name><tp:taxon-name-part taxon-name-part-type="genus">Helix</tp:taxon-name-part> (<tp:taxon-name-part taxon-name-part-type="subgenus">Plectopylis</tp:taxon-name-part>) <tp:taxon-name-part taxon-name-part-type="species">andersoni</tp:taxon-name-part></tp:taxon-name> Blanford, Proceedings of the <named-content xmlns:xlink="http://www.w3.org/1999/xlink" xlink:type="simple" content-type="institution" xlink:href="http://grbio.org/institution/zoological-society-london">Zoological Society of London</named-content>: 448 [Bhamo in regno Avæ et Hoetone in Yunan]. </comment></tp:nomenclature-citation><tp:nomenclature-citation><tp:taxon-name>
              <tp:taxon-name-part taxon-name-part-type="genus">Hunyadiscus</tp:taxon-name-part>
              <tp:taxon-name-part taxon-name-part-type="species">andersoni</tp:taxon-name-part>
            </tp:taxon-name><comment>1874 <tp:taxon-name><tp:taxon-name-part taxon-name-part-type="genus">Helix</tp:taxon-name-part> <tp:taxon-name-part taxon-name-part-type="species">andersoni</tp:taxon-name-part></tp:taxon-name>, — Hanley and Theobald, Conchologia Indica…: 46, plate 112, figs 8–9 [Bhamo, and Hoetone in Yunan] (1870–1876). </comment></tp:nomenclature-citation><!--PageBreak--><tp:nomenclature-citation><tp:taxon-name>
              <tp:taxon-name-part taxon-name-part-type="genus">Hunyadiscus</tp:taxon-name-part>
              <tp:taxon-name-part taxon-name-part-type="species">andersoni</tp:taxon-name-part>
            </tp:taxon-name><comment>1875 <tp:taxon-name><tp:taxon-name-part taxon-name-part-type="genus">Helix</tp:taxon-name-part> (<tp:taxon-name-part taxon-name-part-type="subgenus">Plectopylis</tp:taxon-name-part>) <tp:taxon-name-part taxon-name-part-type="species">andersoni</tp:taxon-name-part></tp:taxon-name>, — Godwin-Austen, Proceedings of the <named-content xmlns:xlink="http://www.w3.org/1999/xlink" xlink:type="simple" content-type="institution" xlink:href="http://grbio.org/institution/zoological-society-london">Zoological Society of London</named-content>: 612, Plate 74, fig. 9. </comment></tp:nomenclature-citation><tp:nomenclature-citation><tp:taxon-name>
              <tp:taxon-name-part taxon-name-part-type="genus">Hunyadiscus</tp:taxon-name-part>
              <tp:taxon-name-part taxon-name-part-type="species">andersoni</tp:taxon-name-part>
            </tp:taxon-name><comment>1885 <tp:taxon-name><tp:taxon-name-part taxon-name-part-type="genus">Plectopylis</tp:taxon-name-part> <tp:taxon-name-part taxon-name-part-type="species">Andersoni</tp:taxon-name-part></tp:taxon-name>, — Möllendorff, Jahrbücher der Deutschen Malakozoologischen Gesellschaft, 12: 389 [“bei Bhamo in Oberbirma”, “»Hoitone« in der chinesischen Provinz Yünnan”]. </comment></tp:nomenclature-citation><tp:nomenclature-citation><tp:taxon-name>
              <tp:taxon-name-part taxon-name-part-type="genus">Hunyadiscus</tp:taxon-name-part>
              <tp:taxon-name-part taxon-name-part-type="species">andersoni</tp:taxon-name-part>
            </tp:taxon-name><comment>1886 <tp:taxon-name><tp:taxon-name-part taxon-name-part-type="genus">Plectopylis</tp:taxon-name-part> <tp:taxon-name-part taxon-name-part-type="species">Andersoni</tp:taxon-name-part></tp:taxon-name>, — Möllendorff, Jahrbücher der Deutschen Malakozoologischen Gesellschaft, 13: 188. </comment></tp:nomenclature-citation><tp:nomenclature-citation><tp:taxon-name>
              <tp:taxon-name-part taxon-name-part-type="genus">Hunyadiscus</tp:taxon-name-part>
              <tp:taxon-name-part taxon-name-part-type="species">andersoni</tp:taxon-name-part>
            </tp:taxon-name><comment>1887 <tp:taxon-name><tp:taxon-name-part taxon-name-part-type="genus">Helix</tp:taxon-name-part> <tp:taxon-name-part taxon-name-part-type="species">andersoni</tp:taxon-name-part></tp:taxon-name>, — Tryon, Manual of Conchology. 2 (3): 161, Plate 34, fig. 71; Plate 35, figs 74–75 [Bhamo, in Ava; Hoetone, In Yunan]. </comment></tp:nomenclature-citation><tp:nomenclature-citation><tp:taxon-name>
              <tp:taxon-name-part taxon-name-part-type="genus">Hunyadiscus</tp:taxon-name-part>
              <tp:taxon-name-part taxon-name-part-type="species">andersoni</tp:taxon-name-part>
            </tp:taxon-name><comment>1889 <tp:taxon-name><tp:taxon-name-part taxon-name-part-type="genus">Helix</tp:taxon-name-part> (<tp:taxon-name-part taxon-name-part-type="subgenus">Plectopylis</tp:taxon-name-part>) <tp:taxon-name-part taxon-name-part-type="species">Andersoni</tp:taxon-name-part></tp:taxon-name>, — Tapparone Canefri, Annali del <named-content xmlns:xlink="http://www.w3.org/1999/xlink" xlink:type="simple" content-type="institution" xlink:href="http://grbio.org/institution/museo-civico-di-storia-naturale"><named-content xlink:type="simple" content-type="institution" xlink:href="http://grbio.org/institution/museo-civico-di-storia-naturale-0"><named-content xlink:type="simple" content-type="institution" xlink:href="http://grbio.org/institution/museo-civico">Museo Civico</named-content> di Storia Naturale</named-content></named-content> di Genova, 2a (7): 47 (=323). [“Catcin di Pun-Can, Cimfó, Monti Est di Bhamó”, “Bhamó, Hoetone”] </comment></tp:nomenclature-citation><tp:nomenclature-citation><tp:taxon-name>
              <tp:taxon-name-part taxon-name-part-type="genus">Hunyadiscus</tp:taxon-name-part>
              <tp:taxon-name-part taxon-name-part-type="species">andersoni</tp:taxon-name-part>
            </tp:taxon-name><comment>1896 <tp:taxon-name><tp:taxon-name-part taxon-name-part-type="genus">Plectopylis</tp:taxon-name-part> <tp:taxon-name-part taxon-name-part-type="species">andersoni</tp:taxon-name-part></tp:taxon-name>, — Gude, Science Gossip, 3: 154, figs 17a–c [Near Bhamo and Ava, in Upper Burma and on the Yunnan-frontier]. </comment></tp:nomenclature-citation><tp:nomenclature-citation><tp:taxon-name>
              <tp:taxon-name-part taxon-name-part-type="genus">Hunyadiscus</tp:taxon-name-part>
              <tp:taxon-name-part taxon-name-part-type="species">andersoni</tp:taxon-name-part>
            </tp:taxon-name><comment>1899a <tp:taxon-name><tp:taxon-name-part taxon-name-part-type="genus">Plectopylis</tp:taxon-name-part> (<tp:taxon-name-part taxon-name-part-type="subgenus">Chersaecia</tp:taxon-name-part>) <tp:taxon-name-part taxon-name-part-type="species">andersoni</tp:taxon-name-part></tp:taxon-name>, — Gude, Science Gossip, 6: 148. </comment></tp:nomenclature-citation><tp:nomenclature-citation><tp:taxon-name>
              <tp:taxon-name-part taxon-name-part-type="genus">Hunyadiscus</tp:taxon-name-part>
              <tp:taxon-name-part taxon-name-part-type="species">andersoni</tp:taxon-name-part>
            </tp:taxon-name><comment>1899b <tp:taxon-name><tp:taxon-name-part taxon-name-part-type="genus">Plectopylis</tp:taxon-name-part> (<tp:taxon-name-part taxon-name-part-type="subgenus">Chersaecia</tp:taxon-name-part>) <tp:taxon-name-part taxon-name-part-type="species">andersoni</tp:taxon-name-part></tp:taxon-name>, — Gude, Science Gossip, 6: 175. </comment></tp:nomenclature-citation><tp:nomenclature-citation><tp:taxon-name>
              <tp:taxon-name-part taxon-name-part-type="genus">Hunyadiscus</tp:taxon-name-part>
              <tp:taxon-name-part taxon-name-part-type="species">andersoni</tp:taxon-name-part>
            </tp:taxon-name><comment>1914 <tp:taxon-name><tp:taxon-name-part taxon-name-part-type="genus">Plectopylis</tp:taxon-name-part> (<tp:taxon-name-part taxon-name-part-type="subgenus">Chersaecia</tp:taxon-name-part>) <tp:taxon-name-part taxon-name-part-type="species">andersoni</tp:taxon-name-part></tp:taxon-name>, — Gude, The Fauna of British India including Ceylon and Burma. <tp:taxon-name><tp:taxon-name-part taxon-name-part-type="phylum">Mollusca</tp:taxon-name-part></tp:taxon-name> II. (<tp:taxon-name><tp:taxon-name-part taxon-name-part-type="family">Trochomorphidae</tp:taxon-name-part></tp:taxon-name> – <tp:taxon-name><tp:taxon-name-part taxon-name-part-type="family">Janellidae</tp:taxon-name-part></tp:taxon-name>), 2: 73, 114, figs 55a–c. </comment></tp:nomenclature-citation><tp:nomenclature-citation><tp:taxon-name>
              <tp:taxon-name-part taxon-name-part-type="genus">Hunyadiscus</tp:taxon-name-part>
              <tp:taxon-name-part taxon-name-part-type="species">andersoni</tp:taxon-name-part>
            </tp:taxon-name><comment>2013 <tp:taxon-name><tp:taxon-name-part taxon-name-part-type="genus">Chersaecia</tp:taxon-name-part> <tp:taxon-name-part taxon-name-part-type="species">andersoni</tp:taxon-name-part></tp:taxon-name>, — Páll-Gergely and Hunyadi, Archiv für Molluskenkunde 142 (1): 7, figs 14–15. </comment></tp:nomenclature-citation></tp:nomenclature-citation-list></tp:nomenclature><tp:treatment-sec sec-type="material"><title>Types.</title><p>According to Dance (1986) the collection of Blanford is deposited in the British <named-content xmlns:xlink="http://www.w3.org/1999/xlink" xlink:type="simple" content-type="institution" xlink:href="http://grbio.org/institution/museum-0">Museum</named-content> (now: <named-content xmlns:xlink="http://www.w3.org/1999/xlink" xlink:type="simple" content-type="institution" xlink:href="http://grbio.org/institution/natural-history-museum-london"><named-content xlink:type="simple" content-type="institution" xlink:href="http://grbio.org/institution/natural-history-museum"><named-content xlink:type="simple" content-type="institution" xlink:href="http://grbio.org/institution/natural-history-museum-0"><named-content xlink:type="simple" content-type="institution" xlink:href="http://grbio.org/institution/natural-history-museum-1"><named-content xlink:type="simple" content-type="institution" xlink:href="http://grbio.org/institution/natural-history-museum-2"><named-content xlink:type="simple" content-type="institution" xlink:href="http://grbio.org/institution/natural-history-museum-3">Natural History <named-content xlink:type="simple" content-type="institution" xlink:href="http://grbio.org/institution/museum-0">Museum</named-content></named-content></named-content></named-content></named-content></named-content>, London</named-content>). In the type collection of the <abbrev xmlns:xlink="http://www.w3.org/1999/xlink" content-type="institution" xlink:title="Natural History Museum London, UK" xlink:type="simple">NHM</abbrev> we did not find syntypes, but there is a sample (<named-content xmlns:xlink="http://www.w3.org/1999/xlink" content-type="dwc:institutional_code" xlink:type="simple">NHMUK</named-content> 1906.02.02.364) which is labelled as being collected from Bhamo, one of the type localities. This sample may represent the type lot.</p></tp:treatment-sec><tp:treatment-sec sec-type="material"><title>
              <named-content xmlns:xlink="http://www.w3.org/1999/xlink" xlink:type="simple" content-type="institution" xlink:href="http://grbio.org/institution/museum-0">Museum</named-content> material examined.</title><p>Yünan, Slg. Bosch, ex H. Rolle (1 juv.), <named-content xmlns:xlink="http://www.w3.org/1999/xlink" content-type="dwc:institutional_code" xlink:type="simple">SMF</named-content> 172066; alte Schau-Slg/2, <named-content xmlns:xlink="http://www.w3.org/1999/xlink" content-type="dwc:institutional_code" xlink:type="simple">SMF</named-content> 150117; no locality information (alte Schau-Slg.), <named-content xmlns:xlink="http://www.w3.org/1999/xlink" content-type="dwc:institutional_code" xlink:type="simple">SMF</named-content> 150117/2; Upper Indwadi, <named-content xmlns:xlink="http://www.w3.org/1999/xlink" content-type="dwc:institutional_code" xlink:type="simple">NHMUK</named-content> 1888.12.04.1561/2; Burma, coll. A. S. Kennard, ex Gude, <named-content xmlns:xlink="http://www.w3.org/1999/xlink" content-type="dwc:institutional_code" xlink:type="simple">NHMUK</named-content>/2; Bhamo, Upper Burma, <named-content xmlns:xlink="http://www.w3.org/1999/xlink" content-type="dwc:institutional_code" xlink:type="simple">NHMUK</named-content> 1906.02.02.364/5; Khakhyan Hills, Burmah, coll. Godwin-Austen, <named-content xmlns:xlink="http://www.w3.org/1999/xlink" content-type="dwc:institutional_code" xlink:type="simple">NHMUK</named-content>/3; Bhamo, <named-content xmlns:xlink="http://www.w3.org/1999/xlink" content-type="dwc:institutional_code" xlink:type="simple">NHMUK</named-content>/1.</p></tp:treatment-sec><tp:treatment-sec sec-type="diagnosis"><title>Diagnosis.</title><p>A very large, discoid, angulated species with elevated, sharp callus and spirally striated protoconch.</p></tp:treatment-sec><tp:treatment-sec sec-type="description"><title>Description.</title><p>Shell flat, angulated, light brown or corneous; ventral side of the body whorl keeled around the moderately wide, very deep umbilicus; protoconch spirally striated, radial ribs are mostly visible on its first whorl only; teleoconch equally ornamented with fine ribbing and spiral striae, resulting in rough, irregular reticulated surface on the dorsal side; ventral side also reticulated, but much weaker than the dorsal surface; 7.5–8.5 slowly increasing whorls separated by shallow suture; near the sutures the riblets sometimes supported with fine folds of the periostracum; aperture rounded, with white, slightly expanded and thickened apertural rim; callus slightly elevated, sharp, slightly S-shaped and forms two canals upon junction with the lip.</p><!--PageBreak--><p>The parietal side was examined in one specimen (<named-content xmlns:xlink="http://www.w3.org/1999/xlink" content-type="dwc:institutional_code" xlink:type="simple">SMF</named-content> 150117), whereas the palatal plicae is examined in specimens of the <named-content xmlns:xlink="http://www.w3.org/1999/xlink" content-type="dwc:institutional_code" xlink:type="simple">SMF</named-content> and the <abbrev xmlns:xlink="http://www.w3.org/1999/xlink" content-type="institution" xlink:title="Natural History Museum London, UK" xlink:type="simple">NHM</abbrev>. Parietal wall with one curved horizontal lamella with occasionally an elongated upper plica, which is in con<!--PageBreak-->tact with the lamella; there are two small denticles on the posterior side of the lamella, these are in weak contact with the lamella; palatal side with eight horizontal plicae, first near the suture is small, the second is even smaller; the last also short and close to the lower suture and the penultimate resembles the second denticle; remaining four plicae between the first and last two are long and slim.</p></tp:treatment-sec><tp:treatment-sec sec-type="description"><title>Measurements</title><p>(in mm). D = 24.6–27.2, H = 10.9–11.4 (n = 2, <named-content xmlns:xlink="http://www.w3.org/1999/xlink" content-type="dwc:institutional_code" xlink:type="simple">RBINS</named-content> I. G. 10591, Burmah).</p></tp:treatment-sec><tp:treatment-sec sec-type="diagnosis"><title>Differential diagnosis.</title><p>This species differs from large Chinese <italic><tp:taxon-name><tp:taxon-name-part taxon-name-part-type="genus">Gudeodiscus</tp:taxon-name-part></tp:taxon-name></italic> species (and <italic><tp:taxon-name><tp:taxon-name-part taxon-name-part-type="genus">Naggsia</tp:taxon-name-part> <tp:taxon-name-part taxon-name-part-type="species">laomontana</tp:taxon-name-part></tp:taxon-name></italic>) by the keeled margin of the shells. It is much larger than all <italic><tp:taxon-name><tp:taxon-name-part taxon-name-part-type="genus">Sinicola</tp:taxon-name-part></tp:taxon-name></italic> species. The largest <italic><tp:taxon-name><tp:taxon-name-part taxon-name-part-type="genus">Sinicola</tp:taxon-name-part></tp:taxon-name></italic> species, <italic><tp:taxon-name><tp:taxon-name-part taxon-name-part-type="genus">Sinicola</tp:taxon-name-part> <tp:taxon-name-part taxon-name-part-type="species">fimbriosa</tp:taxon-name-part></tp:taxon-name></italic> (Martens, 1875) does not have a callus and has a stronger apertural margin.</p></tp:treatment-sec><tp:treatment-sec sec-type="distribution"><title>Distribution.</title><p>The species is known from Northern Burma and Western Yunnan. Hoetone (Hutung Village) and Bhamo are located in Kachin Provinces, whereas Ava is in Mandalay Province (all in Burma/Myanmar). The Kakhyen Hills are situated on the Chinese (Yunnan) and Burmese (Kachin) border.</p><!--PageBreak--></tp:treatment-sec><tp:treatment-sec><!--Section generated to contain objects referenced in tp:taxon-treatment.--><fig id="F3" position="float" orientation="portrait"><label>Figure 3.</label><caption><p>Shells of <tp:taxon-name><tp:taxon-name-part taxon-name-part-type="family">Plectopylidae</tp:taxon-name-part></tp:taxon-name> species. <bold>A</bold> holotype of <italic><tp:taxon-name><tp:taxon-name-part taxon-name-part-type="genus">Hunyadiscus</tp:taxon-name-part> <tp:taxon-name-part taxon-name-part-type="species">saurini</tp:taxon-name-part></tp:taxon-name></italic> Páll-Gergely sp. n. <bold>B</bold> <italic><tp:taxon-name><tp:taxon-name-part taxon-name-part-type="genus">Hunyadiscus</tp:taxon-name-part> <tp:taxon-name-part taxon-name-part-type="species">andersoni</tp:taxon-name-part></tp:taxon-name></italic> (W. Blanford, 1869) (<named-content xmlns:xlink="http://www.w3.org/1999/xlink" content-type="dwc:institutional_code" xlink:type="simple">NHMUK</named-content> 20130003 <bold>C</bold> Burmah, <named-content xmlns:xlink="http://www.w3.org/1999/xlink" content-type="dwc:institutional_code" xlink:type="simple">RBINS</named-content> 10591. Photos: T. Deli (<bold>C</bold>), J. Harl (<bold>A</bold>) and H. Taylor (<bold>B</bold>). Scales represent 10 mm; upper scale refers to Fig. <bold>A</bold>, lower scale refers to Figs <bold>B</bold> and <bold>C</bold>.</p></caption><graphic xmlns:xlink="http://www.w3.org/1999/xlink" xlink:href="zookeys-592-001-g003.jpg" position="float" orientation="portrait" xlink:type="simple" id="oo_89875.jpg"/></fig><fig id="F4" position="float" orientation="portrait"><label>Figure 4.</label><caption><p>Embryonic whorls of <tp:taxon-name><tp:taxon-name-part taxon-name-part-type="family">Plectopylidae</tp:taxon-name-part></tp:taxon-name>. <bold>A–B</bold> <italic><tp:taxon-name><tp:taxon-name-part taxon-name-part-type="genus">Hunyadiscus</tp:taxon-name-part> <tp:taxon-name-part taxon-name-part-type="species">andersoni</tp:taxon-name-part></tp:taxon-name></italic> (W. <xref ref-type="bibr" rid="B3">Blanford 1869</xref>) (<named-content xmlns:xlink="http://www.w3.org/1999/xlink" content-type="dwc:institutional_code" xlink:type="simple">NHMUK</named-content> 20130003, two different specimens) <bold>C</bold> <italic><tp:taxon-name><tp:taxon-name-part taxon-name-part-type="genus">Hunyadiscus</tp:taxon-name-part> <tp:taxon-name-part taxon-name-part-type="species">saurini</tp:taxon-name-part></tp:taxon-name></italic> Páll-Gergely sp. n. <bold>D</bold> <italic><tp:taxon-name><tp:taxon-name-part taxon-name-part-type="genus">Naggsia</tp:taxon-name-part> <tp:taxon-name-part taxon-name-part-type="species">laomontana</tp:taxon-name-part></tp:taxon-name></italic> (L. Pfeiffer, 1862), same specimen as Fig. <xref ref-type="fig" rid="F1">1B</xref>. All images by B. Páll-Gergely.</p></caption><graphic xmlns:xlink="http://www.w3.org/1999/xlink" xlink:href="zookeys-592-001-g004.jpg" position="float" orientation="portrait" xlink:type="simple" id="oo_89876.jpg"/></fig><fig id="F1" position="float" orientation="portrait"><label>Figure 1.</label><caption><p>Shells of <tp:taxon-name><tp:taxon-name-part taxon-name-part-type="family">Plectopylidae</tp:taxon-name-part></tp:taxon-name> species. <bold>A</bold> <italic><tp:taxon-name><tp:taxon-name-part taxon-name-part-type="genus">Naggsia</tp:taxon-name-part> <tp:taxon-name-part taxon-name-part-type="species">laomontana</tp:taxon-name-part></tp:taxon-name></italic> (L. Pfeiffer, 1862) (syntype, <named-content xmlns:xlink="http://www.w3.org/1999/xlink" content-type="dwc:institutional_code" xlink:type="simple">NHMUK</named-content> 20130004) <bold>B</bold> <italic><tp:taxon-name><tp:taxon-name-part taxon-name-part-type="genus">Naggsia</tp:taxon-name-part> <tp:taxon-name-part taxon-name-part-type="species">laomontana</tp:taxon-name-part></tp:taxon-name></italic> (Laos, Luang Prabang Province, Ban Pak Ou, Nam Wu (opposite side of Ban Pak Ou), 364 m <named-content xmlns:xlink="http://www.w3.org/1999/xlink" content-type="dwc:verbatimCoordinates" xlink:type="simple"><named-content content-type="geo-json" specific-use="{&#34;type&#34;:&#34;Point&#34;,&#34;coordinates&#34;:[102.213319,20.058046]}" xlink:type="simple">20°03.48276'N, 102°12.79912'E</named-content></named-content>, leg. Ohara, K. 13.10.2006., coll. <abbrev xmlns:xlink="http://www.w3.org/1999/xlink" content-type="institution" xlink:title="Collection Barna Páll-Gergely Mosonmagyaróvár, Hungary" xlink:type="simple">PGB</abbrev>) <bold>C</bold> <tp:taxon-name><tp:taxon-name-part taxon-name-part-type="genus">Gudeodiscus</tp:taxon-name-part> (<tp:taxon-name-part taxon-name-part-type="subgenus">Gudeodiscus</tp:taxon-name-part>) <tp:taxon-name-part taxon-name-part-type="species">messageri</tp:taxon-name-part> <tp:taxon-name-part taxon-name-part-type="subspecies">raheemi</tp:taxon-name-part></tp:taxon-name> Páll-Gergely &amp; Hunyadi, 2015, locality code: 11L06. Photos: T. Deli (<bold>B</bold>), B. Páll-Gergely (<bold>C</bold>) and H. Taylor (<bold>A</bold>). Scale represents 20 mm.</p></caption><graphic xmlns:xlink="http://www.w3.org/1999/xlink" xlink:href="zookeys-592-001-g001.jpg" position="float" orientation="portrait" xlink:type="simple" id="oo_89873.jpg"/></fig><fig id="F5" position="float" orientation="portrait"><label>Figure 5.</label><caption><p>Parietal (<bold>A, C, E, G</bold>) and palatal (<bold>B, D, F, G</bold>) plication of <tp:taxon-name><tp:taxon-name-part taxon-name-part-type="family">Plectopylidae</tp:taxon-name-part></tp:taxon-name> species. <bold>A–B</bold> <italic><tp:taxon-name><tp:taxon-name-part taxon-name-part-type="genus">Hunyadiscus</tp:taxon-name-part> <tp:taxon-name-part taxon-name-part-type="species">saurini</tp:taxon-name-part></tp:taxon-name></italic> Páll-Gergely sp. n. <bold>C–D</bold> <italic><tp:taxon-name><tp:taxon-name-part taxon-name-part-type="genus">Hunyadiscus</tp:taxon-name-part> <tp:taxon-name-part taxon-name-part-type="species">andersoni</tp:taxon-name-part></tp:taxon-name></italic> (W. <xref ref-type="bibr" rid="B3">Blanford 1869</xref>) (<bold>C</bold> <named-content xmlns:xlink="http://www.w3.org/1999/xlink" content-type="dwc:institutional_code" xlink:type="simple">SMF</named-content> 150117 <bold>D</bold> after <xref ref-type="bibr" rid="B5">Gude 1896</xref>) <bold>E–F</bold> <italic><tp:taxon-name><tp:taxon-name-part taxon-name-part-type="genus">Naggsia</tp:taxon-name-part> <tp:taxon-name-part taxon-name-part-type="species">laomontana</tp:taxon-name-part></tp:taxon-name></italic> (L. Pfeiffer, 1862), same sample as on Fig. <xref ref-type="fig" rid="F1">1B</xref> <bold>G–H</bold> <tp:taxon-name><tp:taxon-name-part taxon-name-part-type="genus">Gudeodiscus</tp:taxon-name-part> (<tp:taxon-name-part taxon-name-part-type="subgenus">Gudeodiscus</tp:taxon-name-part>) <tp:taxon-name-part taxon-name-part-type="species">messageri</tp:taxon-name-part> <tp:taxon-name-part taxon-name-part-type="subspecies">raheemi</tp:taxon-name-part></tp:taxon-name> Páll-Gergely &amp; Hunyadi, 2015, same specimen as on Fig. <xref ref-type="fig" rid="F1">1C</xref>. Figures not to scale. Inner view: <bold>B, F, D</bold>, Outer view: <bold>H</bold>.</p></caption><graphic xmlns:xlink="http://www.w3.org/1999/xlink" xlink:href="zookeys-592-001-g005.jpg" position="float" orientation="portrait" xlink:type="simple" id="oo_89877.jpg"/></fig><fig id="F11" position="float" orientation="portrait"><label>Figure 11.</label><caption><p>Parietal plication of <tp:taxon-name><tp:taxon-name-part taxon-name-part-type="family">Plectopylidae</tp:taxon-name-part></tp:taxon-name> species (diagrammatic figures). <bold>A</bold> <italic><tp:taxon-name><tp:taxon-name-part taxon-name-part-type="genus">Hunyadiscus</tp:taxon-name-part> <tp:taxon-name-part taxon-name-part-type="species">saurini</tp:taxon-name-part></tp:taxon-name></italic> sp. n. <bold>B–E</bold> main character states of <italic><tp:taxon-name><tp:taxon-name-part taxon-name-part-type="genus">Endothyrella</tp:taxon-name-part></tp:taxon-name></italic>, <italic><tp:taxon-name><tp:taxon-name-part taxon-name-part-type="genus">Gudeodiscus</tp:taxon-name-part></tp:taxon-name></italic>, <italic><tp:taxon-name><tp:taxon-name-part taxon-name-part-type="genus">Halongella</tp:taxon-name-part></tp:taxon-name></italic>, <italic><tp:taxon-name><tp:taxon-name-part taxon-name-part-type="genus">Sicradiscus</tp:taxon-name-part></tp:taxon-name></italic> and <italic><tp:taxon-name><tp:taxon-name-part taxon-name-part-type="genus">Sinicola</tp:taxon-name-part></tp:taxon-name></italic> (mainly after <xref ref-type="bibr" rid="B24">Páll-Gergely and Hunyadi 2013</xref> and <xref ref-type="bibr" rid="B26">Páll-Gergely et al. 2015b</xref> and <xref ref-type="bibr" rid="B23">Páll-Gergely and Asami 2016</xref>) <bold>F</bold> <italic><tp:taxon-name><tp:taxon-name-part taxon-name-part-type="genus">Hunyadiscus</tp:taxon-name-part> <tp:taxon-name-part taxon-name-part-type="species">andersoni</tp:taxon-name-part></tp:taxon-name></italic> (W. <xref ref-type="bibr" rid="B3">Blanford 1869</xref>). Blue colour indicates the anterior lamella and its homologous structures; red colour indicates the posterior lamella and its homologous structures.</p></caption><graphic xmlns:xlink="http://www.w3.org/1999/xlink" xlink:href="zookeys-592-001-g011.jpg" position="float" orientation="portrait" xlink:type="simple" id="oo_89883.jpg"/></fig></tp:treatment-sec><ref-list><ref id="B3"><mixed-citation xmlns:xlink="http://www.w3.org/1999/xlink" xlink:type="simple">
          <person-group><name name-style="western"><surname>Blanford</surname><given-names>WT</given-names></name></person-group> (<year>1869</year>) <article-title>Descriptions of new Land and Freshwater Mollusc Species collected by Dr. John Anderson in Upper Burma and Yunan.</article-title> <source>Proceedings of the Zoological Society of London</source> <volume>37</volume>: <fpage>444</fpage>–<lpage>450</lpage>. doi: <ext-link xlink:type="simple" ext-link-type="doi" xlink:href="10.1111/j.1469-7998.1869.tb07354.x">10.1111/j.1469-7998.1869.tb07354.x</ext-link></mixed-citation></ref><ref id="B5"><mixed-citation xmlns:xlink="http://www.w3.org/1999/xlink" xlink:type="simple">
          <person-group><name name-style="western"><surname>Gude</surname><given-names>GK</given-names></name></person-group> (<year>1896</year>) <article-title>Armature of Helicoid landshells.</article-title> <source>Science Gossip</source> <volume>3</volume>(<issue>30</issue>): <fpage>154</fpage>–<lpage>156</lpage>. <ext-link xlink:type="simple" ext-link-type="uri" xlink:href="http://biodiversitylibrary.org/page/33878774">http://biodiversitylibrary.org/page/33878774</ext-link></mixed-citation></ref><ref id="B24"><mixed-citation xmlns:xlink="http://www.w3.org/1999/xlink" xlink:type="simple">
          <person-group><name name-style="western"><surname>Páll-Gergely</surname><given-names>B</given-names></name><name name-style="western"><surname>Hunyadi</surname><given-names>A</given-names></name></person-group> (<year>2013</year>) <article-title>The family <tp:taxon-name><tp:taxon-name-part taxon-name-part-type="family">Plectopylidae</tp:taxon-name-part></tp:taxon-name> Möllendorff 1898 in China (<tp:taxon-name><tp:taxon-name-part taxon-name-part-type="class">Gastropoda</tp:taxon-name-part></tp:taxon-name>, <tp:taxon-name><tp:taxon-name-part taxon-name-part-type="order">Pulmonata</tp:taxon-name-part></tp:taxon-name>).</article-title> <source>Archiv für Molluskenkunde</source> <volume>142</volume>(<issue>1</issue>): <fpage>1</fpage>–<lpage>66</lpage>. doi: <ext-link xlink:type="simple" ext-link-type="doi" xlink:href="10.1127/arch.moll/1869-0963/142/001-066">10.1127/arch.moll/1869-0963/142/001-066</ext-link></mixed-citation></ref><ref id="B26"><mixed-citation xmlns:xlink="http://www.w3.org/1999/xlink" xlink:type="simple">
          <person-group><name name-style="western"><surname>Páll-Gergely</surname><given-names>B</given-names></name><name name-style="western"><surname>Budha</surname><given-names>PB</given-names></name><name name-style="western"><surname>Naggs</surname><given-names>F</given-names></name><name name-style="western"><surname>Backeljau</surname><given-names>T</given-names></name><name name-style="western"><surname>Asami</surname><given-names>T</given-names></name></person-group> (<year>2015b</year>) <article-title>Review of the genus <italic><tp:taxon-name><tp:taxon-name-part taxon-name-part-type="genus">Endothyrella</tp:taxon-name-part></tp:taxon-name></italic> Zilch, 1960 with description of five new species (<tp:taxon-name><tp:taxon-name-part taxon-name-part-type="class">Gastropoda</tp:taxon-name-part></tp:taxon-name>, <tp:taxon-name><tp:taxon-name-part taxon-name-part-type="order">Pulmonata</tp:taxon-name-part></tp:taxon-name>, <tp:taxon-name><tp:taxon-name-part taxon-name-part-type="family">Plectopylidae</tp:taxon-name-part></tp:taxon-name>).</article-title> <source>ZooKeys</source> <volume>529</volume>: <fpage>1</fpage>–<lpage>70</lpage>. doi: <ext-link xlink:type="simple" ext-link-type="doi" xlink:href="10.3897/zookeys.529.6139">10.3897/zookeys.529.6139</ext-link></mixed-citation></ref><ref id="B23"><mixed-citation xmlns:xlink="http://www.w3.org/1999/xlink" xlink:type="simple">
          <person-group><name name-style="western"><surname>Páll-Gergely</surname><given-names>B</given-names></name><name name-style="western"><surname>Asami</surname><given-names>T</given-names></name></person-group> (<year>2016</year>) <article-title>A new species of <italic><tp:taxon-name><tp:taxon-name-part taxon-name-part-type="genus">Gudeodiscus</tp:taxon-name-part></tp:taxon-name></italic> Páll-Gergely, 2013 from China, with extraordinary conchological and anatomical features (<tp:taxon-name><tp:taxon-name-part taxon-name-part-type="class">Gastropoda</tp:taxon-name-part></tp:taxon-name>, <tp:taxon-name><tp:taxon-name-part taxon-name-part-type="order">Pulmonata</tp:taxon-name-part></tp:taxon-name>, <tp:taxon-name><tp:taxon-name-part taxon-name-part-type="family">Plectopylidae</tp:taxon-name-part></tp:taxon-name>).</article-title> <source>ZooKeys</source> <volume>564</volume>: <fpage>1</fpage>–<lpage>19</lpage>. doi: <ext-link xlink:type="simple" ext-link-type="doi" xlink:href="10.3897/zookeys.564.6560">10.3897/zookeys.564.6560</ext-link></mixed-citation></ref></ref-list></tp:taxon-treatment>
