# Supplementary material for: The family Plectopylidae (Gastropoda, Pulmonata) in Laos with the description of two new genera and a new species
Source: Zookeys. 2016 May 25;(592):1–26. doi: 10.3897/zookeys.592.8118 (PMC4926634; doi:10.3897/zookeys.592.8118)
Supplement: XML Treatment for Hunyadiscus saurini [file zookeys.592.8118-treatment6.xml]

<!DOCTYPE tp:taxon-treatment
  PUBLIC "-//TaxonX//DTD Taxonomic Treatment Publishing DTD v0 20100105//EN" "tax-treatment-NSO.dtd">
<tp:taxon-treatment xmlns:tp="http://www.plazi.org/taxpub"><tp:treatment-meta><kwd-group><label>Taxon classification</label><kwd><named-content content-type="kingdom">Animalia</named-content></kwd><kwd><named-content content-type="order">Pulmonata</named-content></kwd><kwd><named-content content-type="family">Plectopylidae</named-content></kwd></kwd-group><mixed-citation publication-type="journal"><person-group><name><surname>Páll-Gergely</surname><given-names>Barna</given-names></name><name><surname>Muratov</surname><given-names>Igor V.</given-names></name><name><surname>Asami</surname><given-names>Takahiro</given-names></name></person-group><article-title>The family <tp:taxon-name><tp:taxon-name-part taxon-name-part-type="family">Plectopylidae</tp:taxon-name-part></tp:taxon-name> (<tp:taxon-name><tp:taxon-name-part taxon-name-part-type="class">Gastropoda</tp:taxon-name-part></tp:taxon-name>, <tp:taxon-name><tp:taxon-name-part taxon-name-part-type="order">Pulmonata</tp:taxon-name-part></tp:taxon-name>) in Laos with the description of two new genera and a new species</article-title><source>Zookeys</source><day>25</day><month>5</month><year>2016</year><volume>2016</volume><issue>592</issue><fpage>1</fpage><lpage>26</lpage><pub-id pub-id-type="doi">10.3897/zookeys.592.8118</pub-id></mixed-citation></tp:treatment-meta><tp:nomenclature><tp:taxon-name>
              <tp:taxon-name-part taxon-name-part-type="genus">Hunyadiscus</tp:taxon-name-part>
              <tp:taxon-name-part taxon-name-part-type="species">saurini</tp:taxon-name-part>
              <object-id xmlns:xlink="http://www.w3.org/1999/xlink" content-type="zoobank" xlink:type="simple">http://zoobank.org/EF0B1D36-1FBB-49A5-972C-89E6BCA3FBCB</object-id>
            </tp:taxon-name><tp:taxon-authority>Páll-Gergely</tp:taxon-authority><tp:taxon-status xmlns:xlink="http://www.w3.org/1999/xlink" xlink:type="simple">sp. n.</tp:taxon-status><xref ref-type="fig" rid="F3">Figures 3A</xref><xref ref-type="fig" rid="F4">, 4C</xref><xref ref-type="fig" rid="F5">, 5A–B</xref><xref ref-type="fig" rid="F11">, 11A</xref><tp:nomenclature-citation-list><tp:nomenclature-citation><tp:taxon-name>
              <tp:taxon-name-part taxon-name-part-type="genus">Hunyadiscus</tp:taxon-name-part>
              <tp:taxon-name-part taxon-name-part-type="species">saurini</tp:taxon-name-part>
              <object-id xmlns:xlink="http://www.w3.org/1999/xlink" content-type="zoobank" xlink:type="simple">http://zoobank.org/EF0B1D36-1FBB-49A5-972C-89E6BCA3FBCB</object-id>
            </tp:taxon-name><comment>1953 <tp:taxon-name><tp:taxon-name-part taxon-name-part-type="genus">Plectopylis</tp:taxon-name-part> <tp:taxon-name-part taxon-name-part-type="species">laomontana</tp:taxon-name-part></tp:taxon-name>, Saurin, <italic>Journal de Conchyliologie</italic>, 93 (4), 113. </comment></tp:nomenclature-citation></tp:nomenclature-citation-list></tp:nomenclature><tp:treatment-sec sec-type="type material"><title>Type material.</title><p>Laos, Pa Hia (Ancienne province Tran Ninh), Coll. Saurin, <named-content xmlns:xlink="http://www.w3.org/1999/xlink" content-type="dwc:institutional_code" xlink:type="simple">MNHN</named-content> 24947 (holotype), <named-content xmlns:xlink="http://www.w3.org/1999/xlink" content-type="dwc:institutional_code" xlink:type="simple">MNHN</named-content> 24948/7 paratypes + 5 juvenile shells (also paratypes), <named-content xmlns:xlink="http://www.w3.org/1999/xlink" content-type="dwc:institutional_code" xlink:type="simple">HNHM</named-content> 97470/2 paratypes; Laos, Pah Xieng Tong, Pa Hia, Prov. Tran Ninh, Coll. Saurin, <named-content xmlns:xlink="http://www.w3.org/1999/xlink" content-type="dwc:institutional_code" xlink:type="simple">MNHN</named-content> 249479/1 paratype + 1 juvenile shell (also paratype, protoconch figured: Fig. <xref ref-type="fig" rid="F4">4C</xref>); Laos, Pa Ka Tai, Prov. Tran Ninh, Coll. Saurin, <named-content xmlns:xlink="http://www.w3.org/1999/xlink" content-type="dwc:institutional_code" xlink:type="simple">MNHN</named-content> 24950/5 paratypes, <named-content xmlns:xlink="http://www.w3.org/1999/xlink" content-type="dwc:institutional_code" xlink:type="simple">HNHM</named-content> 97471/1 paratype; Laos, Pa Xieng Tong, Pa Hia, Prov. Tran Ninh, Coll. Saurin <named-content xmlns:xlink="http://www.w3.org/1999/xlink" content-type="dwc:institutional_code" xlink:type="simple">MNHN</named-content> 24951/3 paratypes; Laos, Pa Hia (Tran Ninh), Coll. Saurin, <named-content xmlns:xlink="http://www.w3.org/1999/xlink" content-type="dwc:institutional_code" xlink:type="simple">MNHN</named-content> 24952/1 juvenile shell (paratype).</p><fig id="F3" position="float" orientation="portrait"><label>Figure 3.</label><caption><p>Shells of <tp:taxon-name><tp:taxon-name-part taxon-name-part-type="family">Plectopylidae</tp:taxon-name-part></tp:taxon-name> species. <bold>A</bold> holotype of <italic><tp:taxon-name><tp:taxon-name-part taxon-name-part-type="genus">Hunyadiscus</tp:taxon-name-part> <tp:taxon-name-part taxon-name-part-type="species">saurini</tp:taxon-name-part></tp:taxon-name></italic> Páll-Gergely sp. n. <bold>B</bold> <italic><tp:taxon-name><tp:taxon-name-part taxon-name-part-type="genus">Hunyadiscus</tp:taxon-name-part> <tp:taxon-name-part taxon-name-part-type="species">andersoni</tp:taxon-name-part></tp:taxon-name></italic> (W. Blanford, 1869) (<named-content xmlns:xlink="http://www.w3.org/1999/xlink" content-type="dwc:institutional_code" xlink:type="simple">NHMUK</named-content> 20130003 <bold>C</bold> Burmah, <named-content xmlns:xlink="http://www.w3.org/1999/xlink" content-type="dwc:institutional_code" xlink:type="simple">RBINS</named-content> 10591. Photos: T. Deli (<bold>C</bold>), J. Harl (<bold>A</bold>) and H. Taylor (<bold>B</bold>). Scales represent 10 mm; upper scale refers to Fig. <bold>A</bold>, lower scale refers to Figs <bold>B</bold> and <bold>C</bold>.</p></caption><graphic xmlns:xlink="http://www.w3.org/1999/xlink" xlink:href="zookeys-592-001-g003.jpg" position="float" orientation="portrait" xlink:type="simple" id="oo_89875.jpg"/></fig><fig id="F4" position="float" orientation="portrait"><label>Figure 4.</label><caption><p>Embryonic whorls of <tp:taxon-name><tp:taxon-name-part taxon-name-part-type="family">Plectopylidae</tp:taxon-name-part></tp:taxon-name>. <bold>A–B</bold> <italic><tp:taxon-name><tp:taxon-name-part taxon-name-part-type="genus">Hunyadiscus</tp:taxon-name-part> <tp:taxon-name-part taxon-name-part-type="species">andersoni</tp:taxon-name-part></tp:taxon-name></italic> (W. <xref ref-type="bibr" rid="B3">Blanford 1869</xref>) (<named-content xmlns:xlink="http://www.w3.org/1999/xlink" content-type="dwc:institutional_code" xlink:type="simple">NHMUK</named-content> 20130003, two different specimens) <bold>C</bold> <italic><tp:taxon-name><tp:taxon-name-part taxon-name-part-type="genus">Hunyadiscus</tp:taxon-name-part> <tp:taxon-name-part taxon-name-part-type="species">saurini</tp:taxon-name-part></tp:taxon-name></italic> Páll-Gergely sp. n. <bold>D</bold> <italic><tp:taxon-name><tp:taxon-name-part taxon-name-part-type="genus">Naggsia</tp:taxon-name-part> <tp:taxon-name-part taxon-name-part-type="species">laomontana</tp:taxon-name-part></tp:taxon-name></italic> (L. Pfeiffer, 1862), same specimen as Fig. <xref ref-type="fig" rid="F1">1B</xref>. All images by B. Páll-Gergely.</p></caption><graphic xmlns:xlink="http://www.w3.org/1999/xlink" xlink:href="zookeys-592-001-g004.jpg" position="float" orientation="portrait" xlink:type="simple" id="oo_89876.jpg"/></fig><fig id="F5" position="float" orientation="portrait"><label>Figure 5.</label><caption><p>Parietal (<bold>A, C, E, G</bold>) and palatal (<bold>B, D, F, G</bold>) plication of <tp:taxon-name><tp:taxon-name-part taxon-name-part-type="family">Plectopylidae</tp:taxon-name-part></tp:taxon-name> species. <bold>A–B</bold> <italic><tp:taxon-name><tp:taxon-name-part taxon-name-part-type="genus">Hunyadiscus</tp:taxon-name-part> <tp:taxon-name-part taxon-name-part-type="species">saurini</tp:taxon-name-part></tp:taxon-name></italic> Páll-Gergely sp. n. <bold>C–D</bold> <italic><tp:taxon-name><tp:taxon-name-part taxon-name-part-type="genus">Hunyadiscus</tp:taxon-name-part> <tp:taxon-name-part taxon-name-part-type="species">andersoni</tp:taxon-name-part></tp:taxon-name></italic> (W. <xref ref-type="bibr" rid="B3">Blanford 1869</xref>) (<bold>C</bold> <named-content xmlns:xlink="http://www.w3.org/1999/xlink" content-type="dwc:institutional_code" xlink:type="simple">SMF</named-content> 150117 <bold>D</bold> after <xref ref-type="bibr" rid="B5">Gude 1896</xref>) <bold>E–F</bold> <italic><tp:taxon-name><tp:taxon-name-part taxon-name-part-type="genus">Naggsia</tp:taxon-name-part> <tp:taxon-name-part taxon-name-part-type="species">laomontana</tp:taxon-name-part></tp:taxon-name></italic> (L. Pfeiffer, 1862), same sample as on Fig. <xref ref-type="fig" rid="F1">1B</xref> <bold>G–H</bold> <tp:taxon-name><tp:taxon-name-part taxon-name-part-type="genus">Gudeodiscus</tp:taxon-name-part> (<tp:taxon-name-part taxon-name-part-type="subgenus">Gudeodiscus</tp:taxon-name-part>) <tp:taxon-name-part taxon-name-part-type="species">messageri</tp:taxon-name-part> <tp:taxon-name-part taxon-name-part-type="subspecies">raheemi</tp:taxon-name-part></tp:taxon-name> Páll-Gergely &amp; Hunyadi, 2015, same specimen as on Fig. <xref ref-type="fig" rid="F1">1C</xref>. Figures not to scale. Inner view: <bold>B, F, D</bold>, Outer view: <bold>H</bold>.</p></caption><graphic xmlns:xlink="http://www.w3.org/1999/xlink" xlink:href="zookeys-592-001-g005.jpg" position="float" orientation="portrait" xlink:type="simple" id="oo_89877.jpg"/></fig><fig id="F6" position="float" orientation="portrait"><label>Figure 6.</label><caption><p>Reproductive anatomy of <tp:taxon-name><tp:taxon-name-part taxon-name-part-type="genus">Gudeodiscus</tp:taxon-name-part> (<tp:taxon-name-part taxon-name-part-type="subgenus">Gudeodiscus</tp:taxon-name-part>) <tp:taxon-name-part taxon-name-part-type="species">messageri</tp:taxon-name-part> <tp:taxon-name-part taxon-name-part-type="subspecies">raheemi</tp:taxon-name-part></tp:taxon-name> Páll-Gergely &amp; Hunyadi, 2015, same specimen as on Fig. <xref ref-type="fig" rid="F1">1C</xref> and Fig. <xref ref-type="fig" rid="F2">2B</xref>. Scale represents 5 mm.</p></caption><graphic xmlns:xlink="http://www.w3.org/1999/xlink" xlink:href="zookeys-592-001-g006.jpg" position="float" orientation="portrait" xlink:type="simple" id="oo_89878.jpg"/></fig></tp:treatment-sec><tp:treatment-sec sec-type="diagnosis"><title>Diagnosis.</title><p>A dextral, medium-sized or large species with a relatively sharp upper keel and a blunt lower keel on the body whorl. On the parietal wall there is a single oblique lamella with a horizontal plica below it.</p></tp:treatment-sec><tp:treatment-sec sec-type="description"><title>Description.</title><p>The shell is yellowish or corneous (the type material consists mainly of weathered shells). The protoconch is very large, with regular riblets and spiral lines; the radial and spiral lines are approximately of the same strength. The 5.25–6 whorls <!--PageBreak-->are separated by a shallow suture. The umbilicus is wide but moderately deep. The body whorl has a prominent upper keel and a less conspicuous lower keel. The apertural margin is slightly thickened. The parietal callus is blunt, not well developed and is only clearly apparent in older specimens.</p><p>Three shells were opened. On the parietal wall there is a single curved lamella that is oblique, its upper end situated much more anteriorly than the lower end. A short, but thick vertical plica is situated below and anteriorly of the lamella. On the palatal wall there are six more-or-less parallel plicae, with some additional short plicae. The most prominent additional plica is situated above the posterior end of the last plica. The fifth plica is usually S-shaped.</p></tp:treatment-sec><tp:treatment-sec sec-type="description"><title>Measurements</title><p>(in mm). D= 16.3–21.3, H= 6.7–8.6. (n=4, shells from different samples).</p></tp:treatment-sec><tp:treatment-sec sec-type="diagnosis"><title>Differential diagnosis.</title><p>
              <italic><tp:taxon-name><tp:taxon-name-part taxon-name-part-type="genus">Hunyadiscus</tp:taxon-name-part> <tp:taxon-name-part taxon-name-part-type="species">saurini</tp:taxon-name-part></tp:taxon-name></italic> sp. n. is smaller than <italic><tp:taxon-name><tp:taxon-name-part taxon-name-part-type="genus">Hunyadiscus</tp:taxon-name-part> <tp:taxon-name-part taxon-name-part-type="species">andersoni</tp:taxon-name-part></tp:taxon-name></italic>, its keel is situated higher (this results a more angular body whorl), has weaker parietal callus, a lower horizontal plica on the parietal wall which is absent in <italic><tp:taxon-name><tp:taxon-name-part taxon-name-part-type="genus">Hunyadiscus</tp:taxon-name-part> <tp:taxon-name-part taxon-name-part-type="species">andersoni</tp:taxon-name-part></tp:taxon-name></italic>. <italic><tp:taxon-name><tp:taxon-name-part taxon-name-part-type="genus">Naggsia</tp:taxon-name-part> <tp:taxon-name-part taxon-name-part-type="species">laomontana</tp:taxon-name-part></tp:taxon-name></italic> has a rounded body whorl and weaker spiral striation on its protoconch.</p></tp:treatment-sec><tp:treatment-sec sec-type="etymology"><title>Etymology.</title><p>The species is named in honour of the French geologist and malacologist Edmond Saurin (1904–1977) who collected it.</p></tp:treatment-sec><tp:treatment-sec sec-type="type locality"><title>Type locality.</title><p>Laos, Pa Hia (Ancienne province Tran Ninh).</p></tp:treatment-sec><tp:treatment-sec sec-type="distribution"><title>Distribution.</title><p>This species is known only from Southern Laos.</p></tp:treatment-sec><tp:treatment-sec sec-type="remarks"><title>Remarks.</title><p>This new species shows considerable diversity in terms of shell size. However, the other shell characters are stable within and between samples.</p><p>The village “Pa Hia” or “Pah Hia” is located 100 km south from Xieng-Khouang, the capital of Tran Ninh Province (see <xref ref-type="bibr" rid="B32">Saurin 1953</xref>: 113). However, the exact locality could not be determined (<xref ref-type="bibr" rid="B20">Nordsieck 2002</xref>, <xref ref-type="bibr" rid="B21">Páll-Gergely 2014</xref>, <xref ref-type="bibr" rid="B27">Páll-Gergely 2015c</xref>). A geological report (<xref ref-type="bibr" rid="B15">Marutani 2006</xref>), mentioned the name “Ban Namthong” in brackets after “Pa Hia”. The two names are probably identical, but the origin of this information could not be traced. <xref ref-type="bibr" rid="B15">Marutani (2006)</xref> gave the following GPS coordinates for Ban Namthong: <named-content xmlns:xlink="http://www.w3.org/1999/xlink" content-type="dwc:verbatimCoordinates" xlink:type="simple"><named-content content-type="geo-json" specific-use="{&#34;type&#34;:&#34;Point&#34;,&#34;coordinates&#34;:[103.2833,19.05]}" xlink:type="simple">19.05000°N, 103.28330°E</named-content></named-content>. This location is situated approximately 75 km southwest from Xiangkhoang city. Google Earth placed “Ban Namthong” 7.6 km in southwest direction (<named-content xmlns:xlink="http://www.w3.org/1999/xlink" content-type="dwc:verbatimCoordinates" xlink:type="simple"><named-content content-type="geo-json" specific-use="{&#34;type&#34;:&#34;Point&#34;,&#34;coordinates&#34;:[103.266667,18.983333]}" xlink:type="simple">18° 59'N, 103° 16'E</named-content></named-content>), which agrees with the 1:50.000 map printed by the National Geographic Directorate, Vietnam, in 1965. We provisionally identify the village Pah Hia with Ban Namthong, because we could not locate the name Pah Hia on the maps available to us.</p></tp:treatment-sec><tp:treatment-sec><!--Section generated to contain objects referenced in tp:taxon-treatment.--><fig id="F1" position="float" orientation="portrait"><label>Figure 1.</label><caption><p>Shells of <tp:taxon-name><tp:taxon-name-part taxon-name-part-type="family">Plectopylidae</tp:taxon-name-part></tp:taxon-name> species. <bold>A</bold> <italic><tp:taxon-name><tp:taxon-name-part taxon-name-part-type="genus">Naggsia</tp:taxon-name-part> <tp:taxon-name-part taxon-name-part-type="species">laomontana</tp:taxon-name-part></tp:taxon-name></italic> (L. Pfeiffer, 1862) (syntype, <named-content xmlns:xlink="http://www.w3.org/1999/xlink" content-type="dwc:institutional_code" xlink:type="simple">NHMUK</named-content> 20130004) <bold>B</bold> <italic><tp:taxon-name><tp:taxon-name-part taxon-name-part-type="genus">Naggsia</tp:taxon-name-part> <tp:taxon-name-part taxon-name-part-type="species">laomontana</tp:taxon-name-part></tp:taxon-name></italic> (Laos, Luang Prabang Province, Ban Pak Ou, Nam Wu (opposite side of Ban Pak Ou), 364 m <named-content xmlns:xlink="http://www.w3.org/1999/xlink" content-type="dwc:verbatimCoordinates" xlink:type="simple"><named-content content-type="geo-json" specific-use="{&#34;type&#34;:&#34;Point&#34;,&#34;coordinates&#34;:[102.213319,20.058046]}" xlink:type="simple">20°03.48276'N, 102°12.79912'E</named-content></named-content>, leg. Ohara, K. 13.10.2006., coll. <abbrev xmlns:xlink="http://www.w3.org/1999/xlink" content-type="institution" xlink:title="Collection Barna Páll-Gergely Mosonmagyaróvár, Hungary" xlink:type="simple">PGB</abbrev>) <bold>C</bold> <tp:taxon-name><tp:taxon-name-part taxon-name-part-type="genus">Gudeodiscus</tp:taxon-name-part> (<tp:taxon-name-part taxon-name-part-type="subgenus">Gudeodiscus</tp:taxon-name-part>) <tp:taxon-name-part taxon-name-part-type="species">messageri</tp:taxon-name-part> <tp:taxon-name-part taxon-name-part-type="subspecies">raheemi</tp:taxon-name-part></tp:taxon-name> Páll-Gergely &amp; Hunyadi, 2015, locality code: 11L06. Photos: T. Deli (<bold>B</bold>), B. Páll-Gergely (<bold>C</bold>) and H. Taylor (<bold>A</bold>). Scale represents 20 mm.</p></caption><graphic xmlns:xlink="http://www.w3.org/1999/xlink" xlink:href="zookeys-592-001-g001.jpg" position="float" orientation="portrait" xlink:type="simple" id="oo_89873.jpg"/></fig><fig id="F11" position="float" orientation="portrait"><label>Figure 11.</label><caption><p>Parietal plication of <tp:taxon-name><tp:taxon-name-part taxon-name-part-type="family">Plectopylidae</tp:taxon-name-part></tp:taxon-name> species (diagrammatic figures). <bold>A</bold> <italic><tp:taxon-name><tp:taxon-name-part taxon-name-part-type="genus">Hunyadiscus</tp:taxon-name-part> <tp:taxon-name-part taxon-name-part-type="species">saurini</tp:taxon-name-part></tp:taxon-name></italic> sp. n. <bold>B–E</bold> main character states of <italic><tp:taxon-name><tp:taxon-name-part taxon-name-part-type="genus">Endothyrella</tp:taxon-name-part></tp:taxon-name></italic>, <italic><tp:taxon-name><tp:taxon-name-part taxon-name-part-type="genus">Gudeodiscus</tp:taxon-name-part></tp:taxon-name></italic>, <italic><tp:taxon-name><tp:taxon-name-part taxon-name-part-type="genus">Halongella</tp:taxon-name-part></tp:taxon-name></italic>, <italic><tp:taxon-name><tp:taxon-name-part taxon-name-part-type="genus">Sicradiscus</tp:taxon-name-part></tp:taxon-name></italic> and <italic><tp:taxon-name><tp:taxon-name-part taxon-name-part-type="genus">Sinicola</tp:taxon-name-part></tp:taxon-name></italic> (mainly after <xref ref-type="bibr" rid="B24">Páll-Gergely and Hunyadi 2013</xref> and <xref ref-type="bibr" rid="B26">Páll-Gergely et al. 2015b</xref> and <xref ref-type="bibr" rid="B23">Páll-Gergely and Asami 2016</xref>) <bold>F</bold> <italic><tp:taxon-name><tp:taxon-name-part taxon-name-part-type="genus">Hunyadiscus</tp:taxon-name-part> <tp:taxon-name-part taxon-name-part-type="species">andersoni</tp:taxon-name-part></tp:taxon-name></italic> (W. <xref ref-type="bibr" rid="B3">Blanford 1869</xref>). Blue colour indicates the anterior lamella and its homologous structures; red colour indicates the posterior lamella and its homologous structures.</p></caption><graphic xmlns:xlink="http://www.w3.org/1999/xlink" xlink:href="zookeys-592-001-g011.jpg" position="float" orientation="portrait" xlink:type="simple" id="oo_89883.jpg"/></fig><fig id="F2" position="float" orientation="portrait"><label>Figure 2.</label><caption><p>Living animals of Laotian <tp:taxon-name><tp:taxon-name-part taxon-name-part-type="family">Plectopylidae</tp:taxon-name-part></tp:taxon-name> (anatomically examined specimens). A: <italic><tp:taxon-name><tp:taxon-name-part taxon-name-part-type="genus">Naggsia</tp:taxon-name-part> <tp:taxon-name-part taxon-name-part-type="species">laomontana</tp:taxon-name-part></tp:taxon-name></italic> (L. Pfeiffer, 1862) <bold>B</bold> <tp:taxon-name><tp:taxon-name-part taxon-name-part-type="genus">Gudeodiscus</tp:taxon-name-part> (<tp:taxon-name-part taxon-name-part-type="subgenus">Gudeodiscus</tp:taxon-name-part>) <tp:taxon-name-part taxon-name-part-type="species">messageri</tp:taxon-name-part> <tp:taxon-name-part taxon-name-part-type="subspecies">raheemi</tp:taxon-name-part></tp:taxon-name> Páll-Gergely &amp; Hunyadi, 2015. Photos: Igor Muratov.</p></caption><graphic xmlns:xlink="http://www.w3.org/1999/xlink" xlink:href="zookeys-592-001-g002.jpg" position="float" orientation="portrait" xlink:type="simple" id="oo_89874.jpg"/></fig></tp:treatment-sec><ref-list><ref id="B3"><mixed-citation xmlns:xlink="http://www.w3.org/1999/xlink" xlink:type="simple">
          <person-group><name name-style="western"><surname>Blanford</surname><given-names>WT</given-names></name></person-group> (<year>1869</year>) <article-title>Descriptions of new Land and Freshwater Mollusc Species collected by Dr. John Anderson in Upper Burma and Yunan.</article-title> <source>Proceedings of the Zoological Society of London</source> <volume>37</volume>: <fpage>444</fpage>–<lpage>450</lpage>. doi: <ext-link xlink:type="simple" ext-link-type="doi" xlink:href="10.1111/j.1469-7998.1869.tb07354.x">10.1111/j.1469-7998.1869.tb07354.x</ext-link></mixed-citation></ref><ref id="B5"><mixed-citation xmlns:xlink="http://www.w3.org/1999/xlink" xlink:type="simple">
          <person-group><name name-style="western"><surname>Gude</surname><given-names>GK</given-names></name></person-group> (<year>1896</year>) <article-title>Armature of Helicoid landshells.</article-title> <source>Science Gossip</source> <volume>3</volume>(<issue>30</issue>): <fpage>154</fpage>–<lpage>156</lpage>. <ext-link xlink:type="simple" ext-link-type="uri" xlink:href="http://biodiversitylibrary.org/page/33878774">http://biodiversitylibrary.org/page/33878774</ext-link></mixed-citation></ref><ref id="B24"><mixed-citation xmlns:xlink="http://www.w3.org/1999/xlink" xlink:type="simple">
          <person-group><name name-style="western"><surname>Páll-Gergely</surname><given-names>B</given-names></name><name name-style="western"><surname>Hunyadi</surname><given-names>A</given-names></name></person-group> (<year>2013</year>) <article-title>The family <tp:taxon-name><tp:taxon-name-part taxon-name-part-type="family">Plectopylidae</tp:taxon-name-part></tp:taxon-name> Möllendorff 1898 in China (<tp:taxon-name><tp:taxon-name-part taxon-name-part-type="class">Gastropoda</tp:taxon-name-part></tp:taxon-name>, <tp:taxon-name><tp:taxon-name-part taxon-name-part-type="order">Pulmonata</tp:taxon-name-part></tp:taxon-name>).</article-title> <source>Archiv für Molluskenkunde</source> <volume>142</volume>(<issue>1</issue>): <fpage>1</fpage>–<lpage>66</lpage>. doi: <ext-link xlink:type="simple" ext-link-type="doi" xlink:href="10.1127/arch.moll/1869-0963/142/001-066">10.1127/arch.moll/1869-0963/142/001-066</ext-link></mixed-citation></ref><ref id="B26"><mixed-citation xmlns:xlink="http://www.w3.org/1999/xlink" xlink:type="simple">
          <person-group><name name-style="western"><surname>Páll-Gergely</surname><given-names>B</given-names></name><name name-style="western"><surname>Budha</surname><given-names>PB</given-names></name><name name-style="western"><surname>Naggs</surname><given-names>F</given-names></name><name name-style="western"><surname>Backeljau</surname><given-names>T</given-names></name><name name-style="western"><surname>Asami</surname><given-names>T</given-names></name></person-group> (<year>2015b</year>) <article-title>Review of the genus <italic><tp:taxon-name><tp:taxon-name-part taxon-name-part-type="genus">Endothyrella</tp:taxon-name-part></tp:taxon-name></italic> Zilch, 1960 with description of five new species (<tp:taxon-name><tp:taxon-name-part taxon-name-part-type="class">Gastropoda</tp:taxon-name-part></tp:taxon-name>, <tp:taxon-name><tp:taxon-name-part taxon-name-part-type="order">Pulmonata</tp:taxon-name-part></tp:taxon-name>, <tp:taxon-name><tp:taxon-name-part taxon-name-part-type="family">Plectopylidae</tp:taxon-name-part></tp:taxon-name>).</article-title> <source>ZooKeys</source> <volume>529</volume>: <fpage>1</fpage>–<lpage>70</lpage>. doi: <ext-link xlink:type="simple" ext-link-type="doi" xlink:href="10.3897/zookeys.529.6139">10.3897/zookeys.529.6139</ext-link></mixed-citation></ref><ref id="B23"><mixed-citation xmlns:xlink="http://www.w3.org/1999/xlink" xlink:type="simple">
          <person-group><name name-style="western"><surname>Páll-Gergely</surname><given-names>B</given-names></name><name name-style="western"><surname>Asami</surname><given-names>T</given-names></name></person-group> (<year>2016</year>) <article-title>A new species of <italic><tp:taxon-name><tp:taxon-name-part taxon-name-part-type="genus">Gudeodiscus</tp:taxon-name-part></tp:taxon-name></italic> Páll-Gergely, 2013 from China, with extraordinary conchological and anatomical features (<tp:taxon-name><tp:taxon-name-part taxon-name-part-type="class">Gastropoda</tp:taxon-name-part></tp:taxon-name>, <tp:taxon-name><tp:taxon-name-part taxon-name-part-type="order">Pulmonata</tp:taxon-name-part></tp:taxon-name>, <tp:taxon-name><tp:taxon-name-part taxon-name-part-type="family">Plectopylidae</tp:taxon-name-part></tp:taxon-name>).</article-title> <source>ZooKeys</source> <volume>564</volume>: <fpage>1</fpage>–<lpage>19</lpage>. doi: <ext-link xlink:type="simple" ext-link-type="doi" xlink:href="10.3897/zookeys.564.6560">10.3897/zookeys.564.6560</ext-link></mixed-citation></ref><ref id="B32"><mixed-citation xmlns:xlink="http://www.w3.org/1999/xlink" xlink:type="simple">
          <person-group><name name-style="western"><surname>Saurin</surname><given-names>E</given-names></name></person-group> (<year>1953</year>) <article-title>Coquilles Nouvelles de l’Indochine.</article-title> <source>Journal de Conchyliologie</source> <volume>93</volume>(<issue>4</issue>): <fpage>113</fpage>–<lpage>120</lpage>.</mixed-citation></ref><ref id="B20"><mixed-citation xmlns:xlink="http://www.w3.org/1999/xlink" xlink:type="simple">
          <person-group><name name-style="western"><surname>Nordsieck</surname><given-names>H</given-names></name></person-group> (<year>2002</year>) <article-title>Revision of the <tp:taxon-name><tp:taxon-name-part taxon-name-part-type="subfamily">Garnieriinae</tp:taxon-name-part></tp:taxon-name> (<tp:taxon-name><tp:taxon-name-part taxon-name-part-type="class">Gastropoda</tp:taxon-name-part></tp:taxon-name>: <tp:taxon-name><tp:taxon-name-part taxon-name-part-type="order">Stylommatophora</tp:taxon-name-part></tp:taxon-name>: <tp:taxon-name><tp:taxon-name-part taxon-name-part-type="family">Clausiliidae</tp:taxon-name-part></tp:taxon-name>), with Descriptions of New Taxa.</article-title> <source>Stuttgarter Beiträge zur Naturkunde</source> (<series>Ser. A</series>) <volume>640</volume>: <fpage>1</fpage>–<lpage>23</lpage>.</mixed-citation></ref><ref id="B21"><mixed-citation xmlns:xlink="http://www.w3.org/1999/xlink" xlink:type="simple">
          <person-group><name name-style="western"><surname>Páll-Gergely</surname><given-names>B</given-names></name></person-group> (<year>2014</year>) <article-title>Description of the second <italic><tp:taxon-name><tp:taxon-name-part taxon-name-part-type="genus">Laotia</tp:taxon-name-part></tp:taxon-name></italic> Saurin, 1953; a genus new to the fauna of Vietnam (<tp:taxon-name><tp:taxon-name-part taxon-name-part-type="class">Gastropoda</tp:taxon-name-part></tp:taxon-name>: <tp:taxon-name><tp:taxon-name-part taxon-name-part-type="superfamily">Cyclophoroidea</tp:taxon-name-part></tp:taxon-name>).</article-title> <source>Folia Malacologica</source> <volume>22</volume>(<issue>4</issue>): <fpage>289</fpage>–<lpage>292</lpage>. doi: <ext-link xlink:type="simple" ext-link-type="doi" xlink:href="10.12657/folmal.022.025">10.12657/folmal.022.025</ext-link></mixed-citation></ref><ref id="B27"><mixed-citation xmlns:xlink="http://www.w3.org/1999/xlink" xlink:type="simple">
          <person-group><name name-style="western"><surname>Páll-Gergely</surname><given-names>B</given-names></name><name name-style="western"><surname>Fehér</surname><given-names>Z</given-names></name><name name-style="western"><surname>Hunyadi</surname><given-names>A</given-names></name><name name-style="western"><surname>Asami</surname><given-names>T</given-names></name></person-group> (<year>2015c</year>) <article-title>Revision of the genus <italic><tp:taxon-name><tp:taxon-name-part taxon-name-part-type="genus">Pseudopomatias</tp:taxon-name-part></tp:taxon-name></italic> and its relatives (<tp:taxon-name><tp:taxon-name-part taxon-name-part-type="class">Gastropoda</tp:taxon-name-part></tp:taxon-name>: <tp:taxon-name><tp:taxon-name-part taxon-name-part-type="superfamily">Cyclophoroidea</tp:taxon-name-part></tp:taxon-name>: <tp:taxon-name><tp:taxon-name-part taxon-name-part-type="family">Pupinidae</tp:taxon-name-part></tp:taxon-name>).</article-title> <source>Zootaxa</source> <volume>3937</volume>(<issue>1</issue>): <fpage>1</fpage>–<lpage>49</lpage>. doi: <ext-link xlink:type="simple" ext-link-type="doi" xlink:href="10.11646/zootaxa.3937.1.1">10.11646/zootaxa.3937.1.1</ext-link></mixed-citation></ref><ref id="B15"><mixed-citation xmlns:xlink="http://www.w3.org/1999/xlink" xlink:type="simple">
          <person-group><name name-style="western"><surname>Marutani</surname><given-names>M</given-names></name></person-group> (<year>2006</year>) <source>Final Report for Economic Geology FR-2. Sector plan for sustainable development of the mining sector in the Lao PDR</source>. <publisher-name>The World Bank</publisher-name>, <publisher-loc>Washington DC</publisher-loc>, <size units="page">36 pp</size>. <ext-link xlink:type="simple" ext-link-type="uri" xlink:href="http://siteresources.worldbank.org/INTLAOPRD/Resources/FR_2_EconomicGeology_.pdf">http://siteresources.worldbank.org/INTLAOPRD/Resources/FR_2_EconomicGeology_.pdf</ext-link></mixed-citation></ref></ref-list></tp:taxon-treatment>
