# Supplementary material for: The family Plectopylidae (Gastropoda, Pulmonata) in Laos with the description of two new genera and a new species
Source: Zookeys. 2016 May 25;(592):1–26. doi: 10.3897/zookeys.592.8118 (PMC4926634; doi:10.3897/zookeys.592.8118)
Supplement: XML Treatment for Naggsia [file zookeys.592.8118-treatment7.xml]

<!DOCTYPE tp:taxon-treatment
  PUBLIC "-//TaxonX//DTD Taxonomic Treatment Publishing DTD v0 20100105//EN" "tax-treatment-NSO.dtd">
<tp:taxon-treatment xmlns:tp="http://www.plazi.org/taxpub"><tp:treatment-meta><kwd-group><label>Taxon classification</label><kwd><named-content content-type="kingdom">Animalia</named-content></kwd><kwd><named-content content-type="order">Pulmonata</named-content></kwd><kwd><named-content content-type="family">Plectopylidae</named-content></kwd></kwd-group><mixed-citation publication-type="journal"><person-group><name><surname>Páll-Gergely</surname><given-names>Barna</given-names></name><name><surname>Muratov</surname><given-names>Igor V.</given-names></name><name><surname>Asami</surname><given-names>Takahiro</given-names></name></person-group><article-title>The family <tp:taxon-name><tp:taxon-name-part taxon-name-part-type="family">Plectopylidae</tp:taxon-name-part></tp:taxon-name> (<tp:taxon-name><tp:taxon-name-part taxon-name-part-type="class">Gastropoda</tp:taxon-name-part></tp:taxon-name>, <tp:taxon-name><tp:taxon-name-part taxon-name-part-type="order">Pulmonata</tp:taxon-name-part></tp:taxon-name>) in Laos with the description of two new genera and a new species</article-title><source>Zookeys</source><day>25</day><month>5</month><year>2016</year><volume>2016</volume><issue>592</issue><fpage>1</fpage><lpage>26</lpage><pub-id pub-id-type="doi">10.3897/zookeys.592.8118</pub-id></mixed-citation></tp:treatment-meta><tp:nomenclature><tp:taxon-name>
              <tp:taxon-name-part taxon-name-part-type="genus">Naggsia</tp:taxon-name-part>
              <object-id xmlns:xlink="http://www.w3.org/1999/xlink" content-type="zoobank" xlink:type="simple">http://zoobank.org/D8CDB123-6382-462E-A66E-ABFD7C838CA3</object-id>
            </tp:taxon-name><tp:taxon-authority>Páll-Gergely &amp; Muratov</tp:taxon-authority><tp:taxon-status xmlns:xlink="http://www.w3.org/1999/xlink" xlink:type="simple">gen. n.</tp:taxon-status></tp:nomenclature><tp:treatment-sec sec-type="type species"><title>Type species.</title><p>
              <italic><tp:taxon-name><tp:taxon-name-part taxon-name-part-type="genus">Helix</tp:taxon-name-part> <tp:taxon-name-part taxon-name-part-type="species">laomontana</tp:taxon-name-part></tp:taxon-name></italic> L. Pfeiffer, 1862.</p></tp:treatment-sec><tp:treatment-sec sec-type="Content"><title>Content.</title><p>
              <italic><tp:taxon-name><tp:taxon-name-part taxon-name-part-type="genus">Naggsia</tp:taxon-name-part> <tp:taxon-name-part taxon-name-part-type="species">laomontana</tp:taxon-name-part></tp:taxon-name></italic> (L. Pfeiffer, 1862).</p></tp:treatment-sec><tp:treatment-sec sec-type="diagnosis"><title>Diagnosis.</title><p>Shell flat, widely umbilicated, body whorl rounded; protoconch with dense, regular, slightly waved ribs with extremely fine spiral striation. Epiphallus ab<!--PageBreak-->sent, diverticulum and gametolytic sac are both very short, but diverticulum is still shorter than the gametolytic sac. Cusp of central tooth missing, only basal plate of central tooth present. Marginals bicuspid.</p></tp:treatment-sec><tp:treatment-sec sec-type="diagnosis"><title>Differential diagnosis.</title><p>
              <italic><tp:taxon-name><tp:taxon-name-part taxon-name-part-type="genus">Naggsia</tp:taxon-name-part></tp:taxon-name></italic> gen. n. differs from the genera having ribbed embryonic whorls (<italic><tp:taxon-name><tp:taxon-name-part taxon-name-part-type="genus">Endothyrella</tp:taxon-name-part></tp:taxon-name></italic>, <italic><tp:taxon-name><tp:taxon-name-part taxon-name-part-type="genus">Gudeodiscus</tp:taxon-name-part></tp:taxon-name></italic>, <italic><tp:taxon-name><tp:taxon-name-part taxon-name-part-type="genus">Halongella</tp:taxon-name-part></tp:taxon-name></italic>, <italic><tp:taxon-name><tp:taxon-name-part taxon-name-part-type="genus">Sicradiscus</tp:taxon-name-part></tp:taxon-name></italic>, <italic><tp:taxon-name><tp:taxon-name-part taxon-name-part-type="genus">Sinicola</tp:taxon-name-part></tp:taxon-name></italic>) by the absence of an epiphallus and the presence of a very short diverticulum. Moreover, although the protoconch of <italic><tp:taxon-name><tp:taxon-name-part taxon-name-part-type="genus">Naggsia</tp:taxon-name-part></tp:taxon-name></italic> gen. n. is ribbed, the ribs (radial lines) are not straight, as in the other genera, but are somewhat wavy. <italic><tp:taxon-name><tp:taxon-name-part taxon-name-part-type="genus">Naggsia</tp:taxon-name-part></tp:taxon-name></italic> gen. n. differs from the genera without a ribbed protoconch (<italic><tp:taxon-name><tp:taxon-name-part taxon-name-part-type="genus">Chersaecia</tp:taxon-name-part></tp:taxon-name></italic>, <italic><tp:taxon-name><tp:taxon-name-part taxon-name-part-type="genus">Endoplon</tp:taxon-name-part></tp:taxon-name></italic>, <italic><tp:taxon-name><tp:taxon-name-part taxon-name-part-type="genus">Plectopylis</tp:taxon-name-part></tp:taxon-name></italic>) by the presence of regular, slightly waved ribs on the embryonic whorls. The latter genera are insufficiently known anatomically. <italic><tp:taxon-name><tp:taxon-name-part taxon-name-part-type="genus">Plectopylis</tp:taxon-name-part> <tp:taxon-name-part taxon-name-part-type="species">bensoni</tp:taxon-name-part></tp:taxon-name></italic> Gude, 1914 (mentioned as <italic><tp:taxon-name><tp:taxon-name-part taxon-name-part-type="genus">Plectopylis</tp:taxon-name-part> <tp:taxon-name-part taxon-name-part-type="species">achatina</tp:taxon-name-part></tp:taxon-name></italic> Pfeiffer, 1845) and <italic><tp:taxon-name><tp:taxon-name-part taxon-name-part-type="genus">Plectopylis</tp:taxon-name-part> <tp:taxon-name-part taxon-name-part-type="species">cyclaspis</tp:taxon-name-part></tp:taxon-name></italic> Benson, 1859 have a well-developed epiphallus (<xref ref-type="bibr" rid="B34">Stoliczka 1871</xref>). Interestingly, these <italic><tp:taxon-name><tp:taxon-name-part taxon-name-part-type="genus">Plectopylis</tp:taxon-name-part></tp:taxon-name></italic> species have a relatively short and thickened diverticulum, which is somewhat similar to that of <italic><tp:taxon-name><tp:taxon-name-part taxon-name-part-type="genus">Naggsia</tp:taxon-name-part> <tp:taxon-name-part taxon-name-part-type="species">laomontana</tp:taxon-name-part></tp:taxon-name></italic>. Similarly to <italic><tp:taxon-name><tp:taxon-name-part taxon-name-part-type="genus">Naggsia</tp:taxon-name-part> <tp:taxon-name-part taxon-name-part-type="species">laomontana</tp:taxon-name-part></tp:taxon-name></italic>, <italic><tp:taxon-name><tp:taxon-name-part taxon-name-part-type="genus">Chersaecia</tp:taxon-name-part> <tp:taxon-name-part taxon-name-part-type="species">simplex</tp:taxon-name-part></tp:taxon-name></italic> Solem, 1966 lacks the epiphallus (see <xref ref-type="bibr" rid="B33">Solem 1966</xref>), but it at has no diverticulum, which is well developed in <italic><tp:taxon-name><tp:taxon-name-part taxon-name-part-type="genus">Naggsia</tp:taxon-name-part></tp:taxon-name></italic>. See differential diagnosis under <italic><tp:taxon-name><tp:taxon-name-part taxon-name-part-type="genus">Hunyadiscus</tp:taxon-name-part></tp:taxon-name></italic> and Table <xref ref-type="table" rid="T1">1</xref>.</p></tp:treatment-sec><tp:treatment-sec sec-type="etymology"><title>Etymology.</title><p>The new genus is dedicated to Fred Naggs (<abbrev xmlns:xlink="http://www.w3.org/1999/xlink" content-type="institution" xlink:title="Natural History Museum London, UK" xlink:type="simple">NHM</abbrev>) in acknowledgement of his help with our studies on the <tp:taxon-name><tp:taxon-name-part taxon-name-part-type="family">Plectopylidae</tp:taxon-name-part></tp:taxon-name>.</p></tp:treatment-sec><tp:treatment-sec sec-type="distribution"><title>Distribution.</title><p>Northern Laos (Figure <xref ref-type="fig" rid="F15">15</xref>).</p></tp:treatment-sec><tp:treatment-sec sec-type="remarks"><title>Remarks.</title><p>The anatomy of <italic><tp:taxon-name><tp:taxon-name-part taxon-name-part-type="genus">Naggsia</tp:taxon-name-part> <tp:taxon-name-part taxon-name-part-type="species">laomontana</tp:taxon-name-part></tp:taxon-name></italic> is rather similar to that of <italic><tp:taxon-name><tp:taxon-name-part taxon-name-part-type="genus">Plectopylis</tp:taxon-name-part></tp:taxon-name></italic> in the short diverticulum and to <italic><tp:taxon-name><tp:taxon-name-part taxon-name-part-type="genus">Chersaecia</tp:taxon-name-part></tp:taxon-name></italic> in the absence of epiphallus. The shell characters, namely the ribbed protoconch and the reduced parietal plication is similar to the genera <italic><tp:taxon-name><tp:taxon-name-part taxon-name-part-type="genus">Endothyrella</tp:taxon-name-part></tp:taxon-name></italic>, <italic><tp:taxon-name><tp:taxon-name-part taxon-name-part-type="genus">Gudeodiscus</tp:taxon-name-part></tp:taxon-name></italic>, <italic><tp:taxon-name><tp:taxon-name-part taxon-name-part-type="genus">Halongella</tp:taxon-name-part></tp:taxon-name></italic>, <italic><tp:taxon-name><tp:taxon-name-part taxon-name-part-type="genus">Sicradiscus</tp:taxon-name-part></tp:taxon-name></italic> and <italic><tp:taxon-name><tp:taxon-name-part taxon-name-part-type="genus">Sinicola</tp:taxon-name-part></tp:taxon-name></italic>. The radula of <italic><tp:taxon-name><tp:taxon-name-part taxon-name-part-type="genus">Naggsia</tp:taxon-name-part> <tp:taxon-name-part taxon-name-part-type="species">laomontana</tp:taxon-name-part></tp:taxon-name></italic> shows similarities with those of <tp:taxon-name><tp:taxon-name-part taxon-name-part-type="genus">Gudeodiscus</tp:taxon-name-part> (<tp:taxon-name-part taxon-name-part-type="subgenus">Veludiscus</tp:taxon-name-part>)</tp:taxon-name>, <italic><tp:taxon-name><tp:taxon-name-part taxon-name-part-type="genus">Halongella</tp:taxon-name-part></tp:taxon-name></italic> and <italic><tp:taxon-name><tp:taxon-name-part taxon-name-part-type="genus">Plectopylis</tp:taxon-name-part></tp:taxon-name></italic> (see <xref ref-type="bibr" rid="B34">Stoliczka 1871</xref>, <xref ref-type="bibr" rid="B25">Páll-Gergely et al. 2015a</xref>) in terms of the small central tooth and the simple marginals. In contrast, the central tooth of <italic><tp:taxon-name><tp:taxon-name-part taxon-name-part-type="genus">Endothyrella</tp:taxon-name-part></tp:taxon-name></italic>, <tp:taxon-name><tp:taxon-name-part taxon-name-part-type="genus">Gudeodiscus</tp:taxon-name-part> (<tp:taxon-name-part taxon-name-part-type="subgenus">Gudeodiscus</tp:taxon-name-part>)</tp:taxon-name>, <italic><tp:taxon-name><tp:taxon-name-part taxon-name-part-type="genus">Sicradiscus</tp:taxon-name-part></tp:taxon-name></italic> and <italic><tp:taxon-name><tp:taxon-name-part taxon-name-part-type="genus">Sinicola</tp:taxon-name-part></tp:taxon-name></italic> species is large (as large as or larger than the ectocones of the first laterals), (<xref ref-type="bibr" rid="B25">Páll-Gergely et al. 2015a</xref>, <xref ref-type="bibr" rid="B26">2015b</xref>), and the marginals are tricuspid or even quadricuspid. Before examining ethanol-preserved <italic><tp:taxon-name><tp:taxon-name-part taxon-name-part-type="genus">Naggsia</tp:taxon-name-part> <tp:taxon-name-part taxon-name-part-type="species">laomontana</tp:taxon-name-part></tp:taxon-name></italic> specimens, we considered grouping the plectopylid genera into two tribes, namely one with a ribbed, and another with a smooth or granulated protoconch. The examination of <italic><tp:taxon-name><tp:taxon-name-part taxon-name-part-type="genus">Naggsia</tp:taxon-name-part> <tp:taxon-name-part taxon-name-part-type="species">laomontana</tp:taxon-name-part></tp:taxon-name></italic> revealed that the character states considered to be primarily important do not allow the placement of <italic><tp:taxon-name><tp:taxon-name-part taxon-name-part-type="genus">Naggsia</tp:taxon-name-part></tp:taxon-name></italic> gen. n. in any of the two groups, and that the character states rather show a mosaic structure across genera.</p></tp:treatment-sec><tp:treatment-sec><!--Section generated to contain objects referenced in tp:taxon-treatment.--><table-wrap id="T1" position="float" orientation="portrait"><label>Table 1.</label><caption><p>Key characters of the shell and genitalia of plectopylid genera possessing ribbed embryonic whorls. One star: see <xref ref-type="bibr" rid="B26">Páll-Gergely et al. 2015b</xref>; two stars: see <xref ref-type="bibr" rid="B25">Páll-Gergely et al. 2015a</xref>.</p></caption><table id="TID0ERFBG" rules="all"><tbody><tr><th rowspan="1" colspan="1">Genus</th><th rowspan="1" colspan="1">Coiling direction</th><th rowspan="1" colspan="1">Apertural fold</th><th rowspan="1" colspan="1">Body whorl</th><th rowspan="1" colspan="1">Epiphallus</th><th rowspan="1" colspan="1">Penial pockets</th><th rowspan="1" colspan="1">Protoconch</th></tr><tr><td rowspan="1" colspan="1">
              <italic><tp:taxon-name><tp:taxon-name-part taxon-name-part-type="genus">Endothyrella</tp:taxon-name-part></tp:taxon-name></italic>
            </td><td rowspan="1" colspan="1">sinistral or dextral</td><td rowspan="1" colspan="1">absent</td><td rowspan="1" colspan="1">rounded or keeled</td><td rowspan="1" colspan="1">present</td><td rowspan="1" colspan="1">whole penial wall</td><td rowspan="1" colspan="1">ribbed*</td></tr><tr><td rowspan="1" colspan="1">
              <italic><tp:taxon-name><tp:taxon-name-part taxon-name-part-type="genus">Sinicola</tp:taxon-name-part></tp:taxon-name></italic>
            </td><td rowspan="1" colspan="1">dextral</td><td rowspan="1" colspan="1">absent (rarely present)</td><td rowspan="1" colspan="1">keeled</td><td rowspan="1" colspan="1">present</td><td rowspan="1" colspan="1">whole penial wall</td><td rowspan="1" colspan="1">ribbed</td></tr><tr><td rowspan="1" colspan="1">
              <italic><tp:taxon-name><tp:taxon-name-part taxon-name-part-type="genus">Gudeodiscus</tp:taxon-name-part></tp:taxon-name></italic>
            </td><td rowspan="1" colspan="1">dextral</td><td rowspan="1" colspan="1">absent or present</td><td rowspan="1" colspan="1">rounded</td><td rowspan="1" colspan="1">present</td><td rowspan="1" colspan="1">apical part</td><td rowspan="1" colspan="1">ribbed</td></tr><tr><td rowspan="1" colspan="1">
              <italic><tp:taxon-name><tp:taxon-name-part taxon-name-part-type="genus">Halongella</tp:taxon-name-part></tp:taxon-name></italic>
            </td><td rowspan="1" colspan="1">dextral</td><td rowspan="1" colspan="1">present</td><td rowspan="1" colspan="1">rounded</td><td rowspan="1" colspan="1">present</td><td rowspan="1" colspan="1">whole penial wall</td><td rowspan="1" colspan="1">ribbed**</td></tr><tr><td rowspan="1" colspan="1">
              <italic><tp:taxon-name><tp:taxon-name-part taxon-name-part-type="genus">Hunyadiscus</tp:taxon-name-part></tp:taxon-name></italic> gen. n.</td><td rowspan="1" colspan="1">dextral</td><td rowspan="1" colspan="1">absent</td><td rowspan="1" colspan="1">keeled</td><td rowspan="1" colspan="1">unknown</td><td rowspan="1" colspan="1">unknown</td><td rowspan="1" colspan="1">spirally striated and ribbed</td></tr><tr><td rowspan="1" colspan="1">
              <italic><tp:taxon-name><tp:taxon-name-part taxon-name-part-type="genus">Naggsia</tp:taxon-name-part></tp:taxon-name></italic> gen. n.</td><td rowspan="1" colspan="1">dextral</td><td rowspan="1" colspan="1">absent</td><td rowspan="1" colspan="1">rounded</td><td rowspan="1" colspan="1">absent</td><td rowspan="1" colspan="1">absent</td><td rowspan="1" colspan="1">ribbed, ribs are wavy, with extremely fine spiral striation</td></tr><tr><td rowspan="1" colspan="1">eastern <italic><tp:taxon-name><tp:taxon-name-part taxon-name-part-type="genus">Sicradiscus</tp:taxon-name-part></tp:taxon-name></italic></td><td rowspan="1" colspan="1">dextral</td><td rowspan="1" colspan="1">absent</td><td rowspan="1" colspan="1">keeled</td><td rowspan="1" colspan="1">present</td><td rowspan="1" colspan="1">whole penial wall</td><td rowspan="1" colspan="1">ribbed</td></tr><tr><td rowspan="1" colspan="1">western <italic><tp:taxon-name><tp:taxon-name-part taxon-name-part-type="genus">Sicradiscus</tp:taxon-name-part></tp:taxon-name></italic></td><td rowspan="1" colspan="1">dextral</td><td rowspan="1" colspan="1">present</td><td rowspan="1" colspan="1">rounded</td><td rowspan="1" colspan="1">present</td><td rowspan="1" colspan="1">apical part</td><td rowspan="1" colspan="1">ribbed</td></tr></tbody></table></table-wrap><fig id="F15" position="float" orientation="portrait"><label>Figure 15.</label><caption><p>Map showing the distribution of <italic><tp:taxon-name><tp:taxon-name-part taxon-name-part-type="genus">Hunyadiscus</tp:taxon-name-part> <tp:taxon-name-part taxon-name-part-type="species">andersoni</tp:taxon-name-part></tp:taxon-name></italic> (W. Blanford, 1869) (<bold>1</bold>), <italic><tp:taxon-name><tp:taxon-name-part taxon-name-part-type="genus">Naggsia</tp:taxon-name-part> <tp:taxon-name-part taxon-name-part-type="species">laomontana</tp:taxon-name-part></tp:taxon-name></italic> (L. Pfeiffer, 1862) (<bold>2</bold>) and <italic><tp:taxon-name><tp:taxon-name-part taxon-name-part-type="genus">Hunyadiscus</tp:taxon-name-part> <tp:taxon-name-part taxon-name-part-type="species">saurini</tp:taxon-name-part></tp:taxon-name></italic> Páll-Gergely, sp. n. (<bold>3</bold>). For the accuracy of location no. 3. see under <italic><tp:taxon-name><tp:taxon-name-part taxon-name-part-type="genus">Hunyadiscus</tp:taxon-name-part> <tp:taxon-name-part taxon-name-part-type="species">saurini</tp:taxon-name-part></tp:taxon-name></italic>.</p></caption><graphic xmlns:xlink="http://www.w3.org/1999/xlink" xlink:href="zookeys-592-001-g015.jpg" position="float" orientation="portrait" xlink:type="simple" id="oo_89887.jpg"/></fig></tp:treatment-sec><ref-list><ref id="B34"><mixed-citation xmlns:xlink="http://www.w3.org/1999/xlink" xlink:type="simple">
          <person-group><name name-style="western"><surname>Stoliczka</surname><given-names>F</given-names></name></person-group> (<year>1871</year>) <article-title>Notes on terrestrial <tp:taxon-name><tp:taxon-name-part taxon-name-part-type="phylum">Mollusca</tp:taxon-name-part></tp:taxon-name> from the neighbourhood of Moulmein (Tenasserim Provinces), with descriptions of new species.</article-title> <source>Journal of the Asiatic Society of Bengal</source> <volume>40</volume>(<issue>2</issue>): <fpage>217</fpage>–<lpage>259</lpage>. <ext-link xlink:type="simple" ext-link-type="uri" xlink:href="http://biodiversitylibrary.org/page/35631081">http://biodiversitylibrary.org/page/35631081</ext-link></mixed-citation></ref><ref id="B33"><mixed-citation xmlns:xlink="http://www.w3.org/1999/xlink" xlink:type="simple">
          <person-group><name name-style="western"><surname>Solem</surname><given-names>A</given-names></name></person-group> (<year>1966</year>) <article-title>Some non-marine mollusks from Thailand, with notes on classification of the <tp:taxon-name><tp:taxon-name-part taxon-name-part-type="family">Helicarionidae</tp:taxon-name-part></tp:taxon-name>.</article-title> <source>Spolia Zoologica Musei Hauniensis</source> <volume>24</volume>: <fpage>1</fpage>–<lpage>110</lpage>.</mixed-citation></ref><ref id="B26"><mixed-citation xmlns:xlink="http://www.w3.org/1999/xlink" xlink:type="simple">
          <person-group><name name-style="western"><surname>Páll-Gergely</surname><given-names>B</given-names></name><name name-style="western"><surname>Budha</surname><given-names>PB</given-names></name><name name-style="western"><surname>Naggs</surname><given-names>F</given-names></name><name name-style="western"><surname>Backeljau</surname><given-names>T</given-names></name><name name-style="western"><surname>Asami</surname><given-names>T</given-names></name></person-group> (<year>2015b</year>) <article-title>Review of the genus <italic><tp:taxon-name><tp:taxon-name-part taxon-name-part-type="genus">Endothyrella</tp:taxon-name-part></tp:taxon-name></italic> Zilch, 1960 with description of five new species (<tp:taxon-name><tp:taxon-name-part taxon-name-part-type="class">Gastropoda</tp:taxon-name-part></tp:taxon-name>, <tp:taxon-name><tp:taxon-name-part taxon-name-part-type="order">Pulmonata</tp:taxon-name-part></tp:taxon-name>, <tp:taxon-name><tp:taxon-name-part taxon-name-part-type="family">Plectopylidae</tp:taxon-name-part></tp:taxon-name>).</article-title> <source>ZooKeys</source> <volume>529</volume>: <fpage>1</fpage>–<lpage>70</lpage>. doi: <ext-link xlink:type="simple" ext-link-type="doi" xlink:href="10.3897/zookeys.529.6139">10.3897/zookeys.529.6139</ext-link></mixed-citation></ref><ref id="B25"><mixed-citation xmlns:xlink="http://www.w3.org/1999/xlink" xlink:type="simple">
          <person-group><name name-style="western"><surname>Páll-Gergely</surname><given-names>B</given-names></name><name name-style="western"><surname>Hunyadi</surname><given-names>A</given-names></name><name name-style="western"><surname>Ablett</surname><given-names>J</given-names></name><name name-style="western"><surname>Luong</surname><given-names>Van H</given-names></name><name name-style="western"><surname>Naggs</surname><given-names>F</given-names></name><name name-style="western"><surname>Asami</surname><given-names>T</given-names></name></person-group> (<year>2015a</year>) <article-title>Systematics of the family <tp:taxon-name><tp:taxon-name-part taxon-name-part-type="family">Plectopylidae</tp:taxon-name-part></tp:taxon-name> in Vietnam with additional information on Chinese taxa (<tp:taxon-name><tp:taxon-name-part taxon-name-part-type="class">Gastropoda</tp:taxon-name-part></tp:taxon-name>, <tp:taxon-name><tp:taxon-name-part taxon-name-part-type="order">Pulmonata</tp:taxon-name-part></tp:taxon-name>, <tp:taxon-name><tp:taxon-name-part taxon-name-part-type="order">Stylommatophora</tp:taxon-name-part></tp:taxon-name>).</article-title> <source>ZooKeys</source> <volume>473</volume>: <fpage>1</fpage>–<lpage>118</lpage>. doi: <ext-link xlink:type="simple" ext-link-type="doi" xlink:href="10.3897/zookeys.473.8659">10.3897/zookeys.473.8659</ext-link></mixed-citation></ref></ref-list></tp:taxon-treatment>
