# Supplementary material for: The family Plectopylidae (Gastropoda, Pulmonata) in Laos with the description of two new genera and a new species
Source: Zookeys. 2016 May 25;(592):1–26. doi: 10.3897/zookeys.592.8118 (PMC4926634; doi:10.3897/zookeys.592.8118)
Supplement: XML Treatment for Naggsia laomontana [file zookeys.592.8118-treatment8.xml]

<!DOCTYPE tp:taxon-treatment
  PUBLIC "-//TaxonX//DTD Taxonomic Treatment Publishing DTD v0 20100105//EN" "tax-treatment-NSO.dtd">
<tp:taxon-treatment xmlns:tp="http://www.plazi.org/taxpub"><tp:treatment-meta><kwd-group><label>Taxon classification</label><kwd><named-content content-type="kingdom">Animalia</named-content></kwd><kwd><named-content content-type="order">Pulmonata</named-content></kwd><kwd><named-content content-type="family">Plectopylidae</named-content></kwd></kwd-group><mixed-citation publication-type="journal"><person-group><name><surname>Páll-Gergely</surname><given-names>Barna</given-names></name><name><surname>Muratov</surname><given-names>Igor V.</given-names></name><name><surname>Asami</surname><given-names>Takahiro</given-names></name></person-group><article-title>The family <tp:taxon-name><tp:taxon-name-part taxon-name-part-type="family">Plectopylidae</tp:taxon-name-part></tp:taxon-name> (<tp:taxon-name><tp:taxon-name-part taxon-name-part-type="class">Gastropoda</tp:taxon-name-part></tp:taxon-name>, <tp:taxon-name><tp:taxon-name-part taxon-name-part-type="order">Pulmonata</tp:taxon-name-part></tp:taxon-name>) in Laos with the description of two new genera and a new species</article-title><source>Zookeys</source><day>25</day><month>5</month><year>2016</year><volume>2016</volume><issue>592</issue><fpage>1</fpage><lpage>26</lpage><pub-id pub-id-type="doi">10.3897/zookeys.592.8118</pub-id></mixed-citation></tp:treatment-meta><tp:nomenclature><tp:taxon-name>
              <tp:taxon-name-part taxon-name-part-type="genus">Naggsia</tp:taxon-name-part>
              <tp:taxon-name-part taxon-name-part-type="species">laomontana</tp:taxon-name-part>
            </tp:taxon-name><tp:taxon-authority>(L. Pfeiffer, 1862)</tp:taxon-authority><xref ref-type="fig" rid="F1">Figures 1A–B</xref><xref ref-type="fig" rid="F2">, 2A</xref><xref ref-type="fig" rid="F4">, 4D</xref><xref ref-type="fig" rid="F5">, 5E–F</xref><xref ref-type="fig" rid="F7">, 7</xref><xref ref-type="fig" rid="F8">, 8</xref><xref ref-type="fig" rid="F9">, 9A–C</xref><xref ref-type="fig" rid="F10">, 10</xref><!--PageBreak--><tp:nomenclature-citation-list><tp:nomenclature-citation><tp:taxon-name>
              <tp:taxon-name-part taxon-name-part-type="genus">Naggsia</tp:taxon-name-part>
              <tp:taxon-name-part taxon-name-part-type="species">laomontana</tp:taxon-name-part>
            </tp:taxon-name><comment>1862 <tp:taxon-name><tp:taxon-name-part taxon-name-part-type="genus">Helix</tp:taxon-name-part> <tp:taxon-name-part taxon-name-part-type="species">laomontana</tp:taxon-name-part></tp:taxon-name> L. Pfeiffer, Proceedings of the <named-content xmlns:xlink="http://www.w3.org/1999/xlink" xlink:type="simple" content-type="institution" xlink:href="http://grbio.org/institution/zoological-society-london">Zoological Society of London</named-content>, 272, Plate 36, figs 9–10 [Lao Mountains, Camboja]. </comment></tp:nomenclature-citation><tp:nomenclature-citation><tp:taxon-name>
              <tp:taxon-name-part taxon-name-part-type="genus">Naggsia</tp:taxon-name-part>
              <tp:taxon-name-part taxon-name-part-type="species">laomontana</tp:taxon-name-part>
            </tp:taxon-name><comment>1863 <tp:taxon-name><tp:taxon-name-part taxon-name-part-type="genus">Helix</tp:taxon-name-part> <tp:taxon-name-part taxon-name-part-type="species">laomontana</tp:taxon-name-part></tp:taxon-name>, — L. Pfeiffer, Novitates Conchologicae 2: 216, Plate 57, figs 7–9. </comment></tp:nomenclature-citation><!--PageBreak--><tp:nomenclature-citation><tp:taxon-name>
              <tp:taxon-name-part taxon-name-part-type="genus">Naggsia</tp:taxon-name-part>
              <tp:taxon-name-part taxon-name-part-type="species">laomontana</tp:taxon-name-part>
            </tp:taxon-name><comment>1868 <tp:taxon-name><tp:taxon-name-part taxon-name-part-type="genus">Helix</tp:taxon-name-part> <tp:taxon-name-part taxon-name-part-type="species">laomontana</tp:taxon-name-part></tp:taxon-name>, — L. Pfeiffer, Monographia Heliceorum Viventium...: 394. </comment></tp:nomenclature-citation><tp:nomenclature-citation><tp:taxon-name>
              <tp:taxon-name-part taxon-name-part-type="genus">Naggsia</tp:taxon-name-part>
              <tp:taxon-name-part taxon-name-part-type="species">laomontana</tp:taxon-name-part>
            </tp:taxon-name><comment>1875b <tp:taxon-name><tp:taxon-name-part taxon-name-part-type="genus">Helix</tp:taxon-name-part> (<tp:taxon-name-part taxon-name-part-type="subgenus">Plectopylis</tp:taxon-name-part>) <tp:taxon-name-part taxon-name-part-type="species">laomontana</tp:taxon-name-part></tp:taxon-name>, — Godwin-Austen, Proceedings of the <named-content xmlns:xlink="http://www.w3.org/1999/xlink" xlink:type="simple" content-type="institution" xlink:href="http://grbio.org/institution/zoological-society-london">Zoological Society of London</named-content>: 612. </comment></tp:nomenclature-citation><tp:nomenclature-citation><tp:taxon-name>
              <tp:taxon-name-part taxon-name-part-type="genus">Naggsia</tp:taxon-name-part>
              <tp:taxon-name-part taxon-name-part-type="species">laomontana</tp:taxon-name-part>
            </tp:taxon-name><comment>1887 <tp:taxon-name><tp:taxon-name-part taxon-name-part-type="genus">Helix</tp:taxon-name-part> <tp:taxon-name-part taxon-name-part-type="species">laomontana</tp:taxon-name-part></tp:taxon-name>, — Tryon, Manual of Conchology, 2 (3): 160, plate 34, figs 60–62. </comment></tp:nomenclature-citation><tp:nomenclature-citation><tp:taxon-name>
              <tp:taxon-name-part taxon-name-part-type="genus">Naggsia</tp:taxon-name-part>
              <tp:taxon-name-part taxon-name-part-type="species">laomontana</tp:taxon-name-part>
            </tp:taxon-name><comment>1897a <tp:taxon-name><tp:taxon-name-part taxon-name-part-type="genus">Plectopylis</tp:taxon-name-part> <tp:taxon-name-part taxon-name-part-type="species">laomontana</tp:taxon-name-part></tp:taxon-name>, — Gude, Science Gossip, 3: 245, figs 36a–c. </comment></tp:nomenclature-citation><tp:nomenclature-citation><tp:taxon-name>
              <tp:taxon-name-part taxon-name-part-type="genus">Naggsia</tp:taxon-name-part>
              <tp:taxon-name-part taxon-name-part-type="species">laomontana</tp:taxon-name-part>
            </tp:taxon-name><comment>1899a <tp:taxon-name><tp:taxon-name-part taxon-name-part-type="genus">Plectopylis</tp:taxon-name-part> (<tp:taxon-name-part taxon-name-part-type="subgenus">Chersaecia</tp:taxon-name-part>) <tp:taxon-name-part taxon-name-part-type="species">laomontana</tp:taxon-name-part></tp:taxon-name>, — Gude, Science Gossip, 6: 148. </comment></tp:nomenclature-citation><tp:nomenclature-citation><tp:taxon-name>
              <tp:taxon-name-part taxon-name-part-type="genus">Naggsia</tp:taxon-name-part>
              <tp:taxon-name-part taxon-name-part-type="species">laomontana</tp:taxon-name-part>
            </tp:taxon-name><comment>1899b <tp:taxon-name><tp:taxon-name-part taxon-name-part-type="genus">Plectopylis</tp:taxon-name-part> (<tp:taxon-name-part taxon-name-part-type="subgenus">Chersaecia</tp:taxon-name-part>) <tp:taxon-name-part taxon-name-part-type="species">laomontana</tp:taxon-name-part></tp:taxon-name>, — Gude, Science Gossip, 6: 175. </comment></tp:nomenclature-citation><tp:nomenclature-citation><tp:taxon-name>
              <tp:taxon-name-part taxon-name-part-type="genus">Naggsia</tp:taxon-name-part>
              <tp:taxon-name-part taxon-name-part-type="species">laomontana</tp:taxon-name-part>
            </tp:taxon-name><comment>1914 <tp:taxon-name><tp:taxon-name-part taxon-name-part-type="genus">Plectopylis</tp:taxon-name-part> (<tp:taxon-name-part taxon-name-part-type="subgenus">Chersaecia</tp:taxon-name-part>) <tp:taxon-name-part taxon-name-part-type="species">laomontana</tp:taxon-name-part></tp:taxon-name>, — Gude, The Fauna of British India including Ceylon and Burma. <tp:taxon-name><tp:taxon-name-part taxon-name-part-type="phylum">Mollusca</tp:taxon-name-part></tp:taxon-name>.−II. (<tp:taxon-name><tp:taxon-name-part taxon-name-part-type="family">Trochomorphidae</tp:taxon-name-part></tp:taxon-name>-<tp:taxon-name><tp:taxon-name-part taxon-name-part-type="family">Janellidae</tp:taxon-name-part></tp:taxon-name>): 73. </comment></tp:nomenclature-citation><tp:nomenclature-citation><tp:taxon-name>
              <tp:taxon-name-part taxon-name-part-type="genus">Naggsia</tp:taxon-name-part>
              <tp:taxon-name-part taxon-name-part-type="species">laomontana</tp:taxon-name-part>
            </tp:taxon-name><comment>1920 <tp:taxon-name><tp:taxon-name-part taxon-name-part-type="genus">Plectopylis</tp:taxon-name-part> <tp:taxon-name-part taxon-name-part-type="species">laomontana</tp:taxon-name-part></tp:taxon-name>, — Gude, Proceedings of the Malacological Society of London, 14: 62, fig. 1. </comment></tp:nomenclature-citation><tp:nomenclature-citation><tp:taxon-name>
              <tp:taxon-name-part taxon-name-part-type="genus">Naggsia</tp:taxon-name-part>
              <tp:taxon-name-part taxon-name-part-type="species">laomontana</tp:taxon-name-part>
            </tp:taxon-name><comment>2013 <tp:taxon-name><tp:taxon-name-part taxon-name-part-type="genus">Chersaecia</tp:taxon-name-part> <tp:taxon-name-part taxon-name-part-type="species">laomontana</tp:taxon-name-part></tp:taxon-name>, — Páll-Gergely and Hunyadi, Archiv für Molluskenkunde 142 (1): 7–8. </comment></tp:nomenclature-citation></tp:nomenclature-citation-list></tp:nomenclature><tp:treatment-sec sec-type="material"><title>Types examined.</title><p>Cambodia, <named-content xmlns:xlink="http://www.w3.org/1999/xlink" content-type="dwc:institutional_code" xlink:type="simple">NHMUK</named-content> 20130004 (3 syntypes).</p></tp:treatment-sec><tp:treatment-sec sec-type="material"><title>
              <named-content xmlns:xlink="http://www.w3.org/1999/xlink" xlink:type="simple" content-type="institution" xlink:href="http://grbio.org/institution/museum-0">Museum</named-content> material examined.</title><p>Laos, Luang Prabang (alte Schau-slg.), <named-content xmlns:xlink="http://www.w3.org/1999/xlink" content-type="dwc:institutional_code" xlink:type="simple">SMF</named-content> 150121/2; Laos (Siam), Luang Prabang, ex Möllendorff, <named-content xmlns:xlink="http://www.w3.org/1999/xlink" content-type="dwc:institutional_code" xlink:type="simple">SMF</named-content> 294866/3; Laos, Luang Prabang slg. Dosch ex H. Rolle, <named-content xmlns:xlink="http://www.w3.org/1999/xlink" content-type="dwc:institutional_code" xlink:type="simple">SMF</named-content> 172067/1; Laos, Luang Prabang, <named-content xmlns:xlink="http://www.w3.org/1999/xlink" content-type="dwc:institutional_code" xlink:type="simple">SMF</named-content> 150122/4; Cambodia, slg. Dosch ex H. Rolle ex Sowerby ex Fulton, <named-content xmlns:xlink="http://www.w3.org/1999/xlink" content-type="dwc:institutional_code" xlink:type="simple">SMF</named-content> 172068/3; Laos, Luang Prabang, Französ. Hinterindien, C. Boettger 1904/43, <named-content xmlns:xlink="http://www.w3.org/1999/xlink" content-type="dwc:institutional_code" xlink:type="simple">SMF</named-content> 102819/3; Cambodia, <named-content xmlns:xlink="http://www.w3.org/1999/xlink" content-type="dwc:institutional_code" xlink:type="simple">NHMW</named-content> 342232/2; Laos, Lao Mountains, Altonaer <named-content xmlns:xlink="http://www.w3.org/1999/xlink" xlink:type="simple" content-type="institution" xlink:href="http://grbio.org/institution/museum-0">Museum</named-content>, coll. Semper, O. ex Cuming, <named-content xmlns:xlink="http://www.w3.org/1999/xlink" content-type="dwc:institutional_code" xlink:type="simple">ZMH</named-content> 45901/2; Cambodge, coll. Achat Lallé, 1870, <named-content xmlns:xlink="http://www.w3.org/1999/xlink" content-type="dwc:institutional_code" xlink:type="simple">MNHN</named-content> 2012-2506/1; Louang Prabang, <named-content xmlns:xlink="http://www.w3.org/1999/xlink" content-type="dwc:institutional_code" xlink:type="simple">MNHN</named-content> 2012-2507/1; Cambodge, coll. Deshayes in coll. Crosse, <named-content xmlns:xlink="http://www.w3.org/1999/xlink" content-type="dwc:institutional_code" xlink:type="simple">MNHN</named-content> 2012-2508/1; Laos, coll. Denis, <named-content xmlns:xlink="http://www.w3.org/1999/xlink" content-type="dwc:institutional_code" xlink:type="simple">MNHN</named-content> 2012-2509/1; Louang Prabang, coll. Morgan, <named-content xmlns:xlink="http://www.w3.org/1999/xlink" content-type="dwc:institutional_code" xlink:type="simple">MNHN</named-content> 2012-2510/2; Mts. Lao, Cambodja, <named-content xmlns:xlink="http://www.w3.org/1999/xlink" content-type="dwc:institutional_code" xlink:type="simple">MNHN</named-content> 2012-2511/1; Louang Prabang, coll. Letellier 1949, <named-content xmlns:xlink="http://www.w3.org/1999/xlink" content-type="dwc:institutional_code" xlink:type="simple">MNHN</named-content> 2012-2512/1; Louang Prabang (Laos), coll. Morlet-Fischer, <named-content xmlns:xlink="http://www.w3.org/1999/xlink" content-type="dwc:institutional_code" xlink:type="simple">MNHN</named-content> 2012-2513/4; Louang Prabang (Laos), coll. Staadt 1969, <named-content xmlns:xlink="http://www.w3.org/1999/xlink" content-type="dwc:institutional_code" xlink:type="simple">MNHN</named-content> 2012-2514/2; Louang Prabang (Laos), coll. Morlet-Fischer, <named-content xmlns:xlink="http://www.w3.org/1999/xlink" content-type="dwc:institutional_code" xlink:type="simple">MNHN</named-content> 2012-2515/2; China, coll. Salisbury ex Beddome (also Canon Hoisley coll., 1918), <named-content xmlns:xlink="http://www.w3.org/1999/xlink" content-type="dwc:institutional_code" xlink:type="simple">NHMUK</named-content> 20110363; Cambojia, Mr. Mouhot, Lao Mountains, <named-content xmlns:xlink="http://www.w3.org/1999/xlink" content-type="dwc:institutional_code" xlink:type="simple">NHMUK</named-content>/3; Siam, Lao Mountains, coll. Godwin-Austen, <named-content xmlns:xlink="http://www.w3.org/1999/xlink" content-type="dwc:institutional_code" xlink:type="simple">NHMUK</named-content>/2; India, <named-content xmlns:xlink="http://www.w3.org/1999/xlink" content-type="dwc:institutional_code" xlink:type="simple">NHMUK</named-content>/2; Camboja, <named-content xmlns:xlink="http://www.w3.org/1999/xlink" content-type="dwc:institutional_code" xlink:type="simple">NHMUK</named-content>/1; Laos, Luang Prabang, coll. Möllendorff, <named-content xmlns:xlink="http://www.w3.org/1999/xlink" content-type="dwc:institutional_code" xlink:type="simple">NHMW</named-content> 7285/2; Tonkin, Prabang, coll. Gerstenbrandt, <named-content xmlns:xlink="http://www.w3.org/1999/xlink" content-type="dwc:institutional_code" xlink:type="simple">NHMW</named-content> 8467/2; Laos. Luang Prabang, coll. Möllendorff, <named-content xmlns:xlink="http://www.w3.org/1999/xlink" content-type="dwc:institutional_code" xlink:type="simple">NHMW</named-content> 40181/6; Cambodia, <named-content xmlns:xlink="http://www.w3.org/1999/xlink" content-type="dwc:institutional_code" xlink:type="simple">NHMW</named-content> 34232/2;</p></tp:treatment-sec><tp:treatment-sec sec-type="material"><title>New material examined.</title><p>Laos, Luang Prabang Province, Ban Pak Ou, Nam Wu (opposite side of Ban Pak Ou), 364 m <named-content xmlns:xlink="http://www.w3.org/1999/xlink" content-type="dwc:verbatimCoordinates" xlink:type="simple"><named-content content-type="geo-json" specific-use="{&#34;type&#34;:&#34;Point&#34;,&#34;coordinates&#34;:[102.213319,20.058046]}" xlink:type="simple">20°03.48276'N, 102°12.79912'E</named-content></named-content>, leg. Ohara, K. 13.10.2006., <abbrev xmlns:xlink="http://www.w3.org/1999/xlink" content-type="institution" xlink:title="Collection Barna Páll-Gergely Mosonmagyaróvár, Hungary" xlink:type="simple">PGB</abbrev>/5; Laos, Tad Kuangsi Waterfall, about 20 km SW of Luang Prabang, <named-content xmlns:xlink="http://www.w3.org/1999/xlink" content-type="dwc:verbatimCoordinates" xlink:type="simple"><named-content content-type="geo-json" specific-use="{&#34;type&#34;:&#34;Point&#34;,&#34;coordinates&#34;:[101.994078,19.717492]}" xlink:type="simple">19°43'02.97”N 101°59'38.68”E</named-content></named-content>., leg. Reischütz, A., February 2010., <abbrev xmlns:xlink="http://www.w3.org/1999/xlink" content-type="institution" xlink:title="Collection Reischütz Horn, Austria" xlink:type="simple">RE</abbrev>/3; Laos, Tad Kuangsi Waterfall, about 20 km SW of Luang Prabang, <named-content xmlns:xlink="http://www.w3.org/1999/xlink" content-type="dwc:verbatimCoordinates" xlink:type="simple"><named-content content-type="geo-json" specific-use="{&#34;type&#34;:&#34;Point&#34;,&#34;coordinates&#34;:[101.994078,19.717492]}" xlink:type="simple">19°43'02.97”N 101°59'38.68”E</named-content></named-content>, leg. Theisl, T. April 2009., <abbrev xmlns:xlink="http://www.w3.org/1999/xlink" content-type="institution" xlink:title="Collection Reischütz Horn, Austria" xlink:type="simple">RE</abbrev>/3+2 juv.; Laos, Luang Prabang Province, Tad Kuangsi Xi (Waterfall), 466 m, <named-content xmlns:xlink="http://www.w3.org/1999/xlink" content-type="dwc:verbatimCoordinates" xlink:type="simple"><named-content content-type="geo-json" specific-use="{&#34;type&#34;:&#34;Point&#34;,&#34;coordinates&#34;:[101.991548,19.749345]}" xlink:type="simple">19°44.96071'N, 101°59.49286'E</named-content></named-content>, leg. Ohara, K. 14.10.2006., <abbrev xmlns:xlink="http://www.w3.org/1999/xlink" content-type="institution" xlink:title="Collection Barna Páll-Gergely Mosonmagyaróvár, Hungary" xlink:type="simple">PGB</abbrev>/1; <bold>16L06</bold> Laos, Luang Prabang Province, ca. 7 km S of <!--PageBreak-->Luang Prabang, Near Tad Thong waterfall, 431 m a.s.l., <named-content xmlns:xlink="http://www.w3.org/1999/xlink" content-type="dwc:verbatimCoordinates" xlink:type="simple"><named-content content-type="geo-json" specific-use="{&#34;type&#34;:&#34;Point&#34;,&#34;coordinates&#34;:[102.12925,19.8344]}" xlink:type="simple">19°50.064'N, 102°07.755'E</named-content></named-content>, leg. A. Abdou, I.V. Muratov, 3.11.2006., <named-content xmlns:xlink="http://www.w3.org/1999/xlink" content-type="dwc:institutional_code" xlink:type="simple">MNHN</named-content> 2012-27057/45 shells + anatomically examined specimens (Figs <xref ref-type="fig" rid="F2">2A</xref>, <xref ref-type="fig" rid="F7">7</xref>–<xref ref-type="fig" rid="F8">8</xref>, <xref ref-type="fig" rid="F9">9A–C</xref>, <xref ref-type="fig" rid="F10">10</xref>); <bold>39L06</bold> Laos, Luang Prabang Province, ca. 5 km SE of Luang Prabang, ca. 1.5 km NE of Ban Lak Sip, Phou Xuang mountain, 640 m a.s.l., <named-content xmlns:xlink="http://www.w3.org/1999/xlink" content-type="dwc:verbatimCoordinates" xlink:type="simple"><named-content content-type="geo-json" specific-use="{&#34;type&#34;:&#34;Point&#34;,&#34;coordinates&#34;:[101.184683,19.860083]}" xlink:type="simple">19°51.605'N, 101°11.081'E</named-content></named-content>, leg. A. Abdou, I.V. Muratov, 24.11.2006., <named-content xmlns:xlink="http://www.w3.org/1999/xlink" content-type="dwc:institutional_code" xlink:type="simple">MNHN</named-content> 2012-27057/20 shells (some of them broken/juvenile); <bold>42L06</bold> <!--PageBreak-->Laos, Luang Prabang Province, ca. 22 km SW of Luang Prabang, Kuang Si waterfall, 482 m a.s.l., <named-content xmlns:xlink="http://www.w3.org/1999/xlink" content-type="dwc:verbatimCoordinates" xlink:type="simple"><named-content content-type="geo-json" specific-use="{&#34;type&#34;:&#34;Point&#34;,&#34;coordinates&#34;:[101.9916,19.749433]}" xlink:type="simple">19°44.966'N, 101°59.496'E</named-content></named-content>, leg. A. Abdou, I.V. Muratov, 28.11.2006., <named-content xmlns:xlink="http://www.w3.org/1999/xlink" content-type="dwc:institutional_code" xlink:type="simple">MNHN</named-content> 2012-27057/14 (some of them broken/juvenile).</p><!--PageBreak--></tp:treatment-sec><tp:treatment-sec sec-type="diagnosis"><title>Diagnosis.</title><p>A dextral, medium-sized or large species with a rounded body whorl, and no apertural fold. On the parietal wall there is a single curved lamella.</p></tp:treatment-sec><tp:treatment-sec sec-type="description"><title>Description.</title><p>The yellowish, sometimes pink or light brown shell is dextral, almost flat with the apex slightly elevated. The 5.5–6 whorls are separated by a moderately deep suture. The protoconch is very densely, regularly ribbed, with extremely fine spiral lines across the ribs. The teleoconch is irregularly ribbed; the space between the ribs <!--PageBreak-->is greater than on the protoconch. The lip is only slightly thickened and reflexed. There is an elevated, but blunt parietal callus, which has two shallow channels at the meeting point with the parietal part of the lip.</p><p>Four specimens were opened. On the parietal wall there is a single curved lamella without additional plicae. On the palatal wall there are seven horizontal plicae. The first, (situated near the suture) is short, undivided, not inclined, sometimes having a short denticle slightly lower than its posterior end. The second plica is slightly indented in place opposing the parietal curved lamella just before it becomes dichotomously bifurcated posteriorly, with its lower posterior arm slightly inclined away from the suture. The third, fourth and fifth exhibit an increasing tendency to be divided opposing the parietal lamella and inclined posteriorly away from the suture. The sixth is strongly, equally divided, having both parts equally inclined posteriorly away from the suture. The last one, unequally divided, consists of a long, not inclined anterior part and short, inclined posterior part.</p></tp:treatment-sec><tp:treatment-sec sec-type="diagnosis"><title>Differential diagnosis.</title><p>
              <italic><tp:taxon-name><tp:taxon-name-part taxon-name-part-type="genus">Naggsia</tp:taxon-name-part> <tp:taxon-name-part taxon-name-part-type="species">laomontana</tp:taxon-name-part></tp:taxon-name></italic> resembles <italic><tp:taxon-name><tp:taxon-name-part taxon-name-part-type="genus">Gudeodiscus</tp:taxon-name-part></tp:taxon-name></italic> species in having the single parietal lamella, rounded body whorl and densely ribbed protoconch. <!--PageBreak-->The protoconch of <italic><tp:taxon-name><tp:taxon-name-part taxon-name-part-type="genus">Naggsia</tp:taxon-name-part> <tp:taxon-name-part taxon-name-part-type="species">laomontana</tp:taxon-name-part></tp:taxon-name></italic> however reveals a unique surface structure, the riblets are comprised of slight waves that do not stand as regularly as those of <italic><tp:taxon-name><tp:taxon-name-part taxon-name-part-type="genus">Gudeodiscus</tp:taxon-name-part></tp:taxon-name></italic>. <italic><tp:taxon-name><tp:taxon-name-part taxon-name-part-type="genus">Gudeodiscus</tp:taxon-name-part></tp:taxon-name></italic> species that usually have a somewhat elevated spire, more whorls, two horizontal plicae in front of the parietal lamella, and simple (undivided) palatal plicae.</p></tp:treatment-sec><tp:treatment-sec sec-type="description"><title>Measurements</title><p>(in mm). D= 28.3–32, H= 8.8–9.1 (n=3, syntypes); D= 18.6–21, H= 6.4–7.5 (n=5, specimens from Laos).</p><!--PageBreak--></tp:treatment-sec><tp:treatment-sec sec-type="description"><title>Characters of the genital structure</title><p>(Figs <xref ref-type="fig" rid="F7">7</xref>–<xref ref-type="fig" rid="F8">8</xref>, <xref ref-type="fig" rid="F9">9A–C</xref>). Two specimens were anatomically examined (sample 16L06). The right retractor muscle crosses between the penis and vagina.</p><p>Penis long, its distal part is more slender than the proximal part, internally with 5–6 longitudinal folds aligned next to each other; only one of the folds reach the proximal end of the penis, the others are shorter; the penial wall (outside of the folded area) is wrinkled; the wrinkles are stronger near the distal end of the penis; many small, flat, lenticular calcareous granules were found in the penis lumen; epiphallic differentiation was not detected; retractor muscle slightly thinner than penis, shorter than it and connected to the apical end of penis; vagina shorter than half of penis; vas deferens has thick coiled portion just after coming out of spermoviduct, connects <!--PageBreak-->to vaginal wall and forms part of penial wall, reaching the middle of the proximal part of penis; diverticulum short, oval, gametolytic sac with relatively thick, cylindrical stalk and thickened, rather quadrangular sac; there were five, well-developed embryos in the uterus.</p><fig id="F7" position="float" orientation="portrait"><label>Figure 7.</label><caption><p>Reproductive anatomy of <italic><tp:taxon-name><tp:taxon-name-part taxon-name-part-type="genus">Naggsia</tp:taxon-name-part> <tp:taxon-name-part taxon-name-part-type="species">laomontana</tp:taxon-name-part></tp:taxon-name></italic> (L. Pfeiffer, 1862), 16L06, spec.1. Scale represents 5 mm.</p></caption><graphic xmlns:xlink="http://www.w3.org/1999/xlink" xlink:href="zookeys-592-001-g007.jpg" position="float" orientation="portrait" xlink:type="simple" id="oo_89879.jpg"/></fig><fig id="F8" position="float" orientation="portrait"><label>Figure 8.</label><caption><p>Photo of the reproductive anatomy of <italic><tp:taxon-name><tp:taxon-name-part taxon-name-part-type="genus">Naggsia</tp:taxon-name-part> <tp:taxon-name-part taxon-name-part-type="species">laomontana</tp:taxon-name-part></tp:taxon-name></italic> (L. Pfeiffer, 1862), 16L06, spec.2. Abbreviations: Ag: albumin gland; D: diverticulum; E: embryo in the uterus (one out of five); Gs: gametolytic sac; Hd: hermaphroditic duct; P: penis; Rm: retractor muscle; So: spermoviduct; V: vagina with vas deferens alongside; Vd: coiled portion of vas deferens. Asterix indicates the place until where vas deferens could be traced back. Scale represents 5 mm.</p></caption><graphic xmlns:xlink="http://www.w3.org/1999/xlink" xlink:href="zookeys-592-001-g008.jpg" position="float" orientation="portrait" xlink:type="simple" id="oo_89880.jpg"/></fig><fig id="F9" position="float" orientation="portrait"><label>Figure 9.</label><caption><p>Inner walls of reproductive organs of <tp:taxon-name><tp:taxon-name-part taxon-name-part-type="family">Plectopylidae</tp:taxon-name-part></tp:taxon-name>. <bold>A–C</bold> <italic><tp:taxon-name><tp:taxon-name-part taxon-name-part-type="genus">Naggsia</tp:taxon-name-part> <tp:taxon-name-part taxon-name-part-type="species">laomontana</tp:taxon-name-part></tp:taxon-name></italic> (L. Pfeiffer, 1862) (same specimen as on Fig. <xref ref-type="fig" rid="F7">7</xref>); <tp:taxon-name><tp:taxon-name-part taxon-name-part-type="genus">Gudeodiscus</tp:taxon-name-part> (<tp:taxon-name-part taxon-name-part-type="subgenus">Gudeodiscus</tp:taxon-name-part>) <tp:taxon-name-part taxon-name-part-type="species">messageri</tp:taxon-name-part> <tp:taxon-name-part taxon-name-part-type="subspecies">raheemi</tp:taxon-name-part></tp:taxon-name> Páll-Gergely &amp; Hunyadi, 2015 (same specimen as on Fig. <xref ref-type="fig" rid="F1">1C</xref>). <bold>A, E</bold> penis <bold>B, G</bold> epiphallus <bold>C</bold> diverticulum <bold>D</bold> penial caecum <bold>F</bold> penis and penial caecum. Figures not to scale. All images: B. Páll-Gergely.</p></caption><graphic xmlns:xlink="http://www.w3.org/1999/xlink" xlink:href="zookeys-592-001-g009.jpg" position="float" orientation="portrait" xlink:type="simple" id="oo_89881.jpg"/></fig></tp:treatment-sec><tp:treatment-sec sec-type="description"><title>Radula</title><p>(Figure <xref ref-type="fig" rid="F10">10</xref>). Radula elongated, but not very slender; the basal plates of the centrals are present, but their cusps are absent; the teeth are arranged in rows; each row contains 18–19 teeth, the first nine are laterals, the remaining are marginals, but it is rather difficult to decide which teeth are the last laterals and the first marginals; lateral teeth stand in straight rows which are perpendicular to the central column; marginals stand in anteriorly pointed, slightly oblique rows; endocones of laterals are rhomboid, rather blunt; ectocones are small, pointed, triangular; endocones of marginals are slender ovoid, blunt; the ectocones are small, pointed, triangular.</p><fig id="F10" position="float" orientation="portrait"><label>Figure 10.</label><caption><p>Radula of <italic><tp:taxon-name><tp:taxon-name-part taxon-name-part-type="genus">Naggsia</tp:taxon-name-part> <tp:taxon-name-part taxon-name-part-type="species">laomontana</tp:taxon-name-part></tp:taxon-name></italic> (L. Pfeiffer, 1862). <bold>A</bold> anterior-posterior middle section of the Radula <bold>B</bold> central and first two lateral teeth <bold>C–D</bold> marginals. Sample: 16L06.</p></caption><graphic xmlns:xlink="http://www.w3.org/1999/xlink" xlink:href="zookeys-592-001-g010.jpg" position="float" orientation="portrait" xlink:type="simple" id="oo_89882.jpg"/></fig></tp:treatment-sec><tp:treatment-sec sec-type="distribution"><title>Distribution.</title><p>The species was described from “Lao Mountains, Camboja”. We have seen material with more detailed geographical data only from the central part of Northern Laos (around Luang Prabang). In the collection of the <named-content xmlns:xlink="http://www.w3.org/1999/xlink" xlink:type="simple" content-type="institution" xlink:href="http://grbio.org/institution/natural-history-museum"><named-content xlink:type="simple" content-type="institution" xlink:href="http://grbio.org/institution/natural-history-museum-0"><named-content xlink:type="simple" content-type="institution" xlink:href="http://grbio.org/institution/natural-history-museum-1"><named-content xlink:type="simple" content-type="institution" xlink:href="http://grbio.org/institution/natural-history-museum-2"><named-content xlink:type="simple" content-type="institution" xlink:href="http://grbio.org/institution/natural-history-museum-3">Natural History <named-content xlink:type="simple" content-type="institution" xlink:href="http://grbio.org/institution/museum-0">Museum</named-content></named-content></named-content></named-content></named-content></named-content> London, a single shell of <italic><tp:taxon-name><tp:taxon-name-part taxon-name-part-type="genus">Chersaecia</tp:taxon-name-part> <tp:taxon-name-part taxon-name-part-type="species">laomontana</tp:taxon-name-part></tp:taxon-name></italic> is present with the locality “China” (<named-content xmlns:xlink="http://www.w3.org/1999/xlink" content-type="dwc:institutional_code" xlink:type="simple">NHMUK</named-content> 20110363, Salisbury Collection Ex Beddome Ex Canon Hoisley coll. 1918; see <xref ref-type="bibr" rid="B24">Páll-Gergely and Hunyadi 2013</xref>). Its occurrence in China is not verified and the locality is possibly wrong.</p><!--PageBreak--></tp:treatment-sec><tp:treatment-sec sec-type="ecology"><title>Ecology and behaviour.</title><p>This species can be found in primary or old secondary broad-leaved forests, but it inhabits some peculiar habitats as well. It can survive droughts as well as periodical floods and can be found in large numbers near waterfalls (Kuang Si waterfall, for example, is one very popular collecting spot) (Figure <xref ref-type="fig" rid="F13">13</xref>). Unlike most terrestrial snails that start to crawl when placed in water, snails of this species, when under water, retract deep into the shell, which is probably an adaptation that helps to survive frequent floods.</p><fig id="F11" position="float" orientation="portrait"><label>Figure 11.</label><caption><p>Parietal plication of <tp:taxon-name><tp:taxon-name-part taxon-name-part-type="family">Plectopylidae</tp:taxon-name-part></tp:taxon-name> species (diagrammatic figures). <bold>A</bold> <italic><tp:taxon-name><tp:taxon-name-part taxon-name-part-type="genus">Hunyadiscus</tp:taxon-name-part> <tp:taxon-name-part taxon-name-part-type="species">saurini</tp:taxon-name-part></tp:taxon-name></italic> sp. n. <bold>B–E</bold> main character states of <italic><tp:taxon-name><tp:taxon-name-part taxon-name-part-type="genus">Endothyrella</tp:taxon-name-part></tp:taxon-name></italic>, <italic><tp:taxon-name><tp:taxon-name-part taxon-name-part-type="genus">Gudeodiscus</tp:taxon-name-part></tp:taxon-name></italic>, <italic><tp:taxon-name><tp:taxon-name-part taxon-name-part-type="genus">Halongella</tp:taxon-name-part></tp:taxon-name></italic>, <italic><tp:taxon-name><tp:taxon-name-part taxon-name-part-type="genus">Sicradiscus</tp:taxon-name-part></tp:taxon-name></italic> and <italic><tp:taxon-name><tp:taxon-name-part taxon-name-part-type="genus">Sinicola</tp:taxon-name-part></tp:taxon-name></italic> (mainly after <xref ref-type="bibr" rid="B24">Páll-Gergely and Hunyadi 2013</xref> and <xref ref-type="bibr" rid="B26">Páll-Gergely et al. 2015b</xref> and <xref ref-type="bibr" rid="B23">Páll-Gergely and Asami 2016</xref>) <bold>F</bold> <italic><tp:taxon-name><tp:taxon-name-part taxon-name-part-type="genus">Hunyadiscus</tp:taxon-name-part> <tp:taxon-name-part taxon-name-part-type="species">andersoni</tp:taxon-name-part></tp:taxon-name></italic> (W. <xref ref-type="bibr" rid="B3">Blanford 1869</xref>). Blue colour indicates the anterior lamella and its homologous structures; red colour indicates the posterior lamella and its homologous structures.</p></caption><graphic xmlns:xlink="http://www.w3.org/1999/xlink" xlink:href="zookeys-592-001-g011.jpg" position="float" orientation="portrait" xlink:type="simple" id="oo_89883.jpg"/></fig><fig id="F12" position="float" orientation="portrait"><label>Figure 12.</label><caption><p>Habitat of <tp:taxon-name><tp:taxon-name-part taxon-name-part-type="genus">Gudeodiscus</tp:taxon-name-part> (<tp:taxon-name-part taxon-name-part-type="subgenus">Gudeodiscus</tp:taxon-name-part>) <tp:taxon-name-part taxon-name-part-type="species">messageri</tp:taxon-name-part> <tp:taxon-name-part taxon-name-part-type="subspecies">raheemi</tp:taxon-name-part></tp:taxon-name> Páll-Gergely &amp; Hunyadi, 2015. The left side of Nam Khan ca. 18 km SE of Muang Xiang Ngeun. The red dot indicates the approximate place where the specimens were collected. Photo: Igor Muratov.</p></caption><graphic xmlns:xlink="http://www.w3.org/1999/xlink" xlink:href="zookeys-592-001-g012.jpg" position="float" orientation="portrait" xlink:type="simple" id="oo_89884.jpg"/></fig><fig id="F13" position="float" orientation="portrait"><label>Figure 13.</label><caption><p>Habitat of <italic><tp:taxon-name><tp:taxon-name-part taxon-name-part-type="genus">Naggsia</tp:taxon-name-part> <tp:taxon-name-part taxon-name-part-type="species">laomontana</tp:taxon-name-part></tp:taxon-name></italic> (L. Pfeiffer, 1862). Kuang Si waterfall. The red dot indicates the exact place where the specimens were collected. Photo: Igor Muratov.</p></caption><graphic xmlns:xlink="http://www.w3.org/1999/xlink" xlink:href="zookeys-592-001-g013.jpg" position="float" orientation="portrait" xlink:type="simple" id="oo_89885.jpg"/></fig><fig id="F14" position="float" orientation="portrait"><label>Figure 14.</label><caption><p>Map showing the distribution of <italic><tp:taxon-name><tp:taxon-name-part taxon-name-part-type="genus">Gudeodiscus</tp:taxon-name-part></tp:taxon-name></italic> Páll-Gergely, 2013. The small circles in Laos indicates the new localities of <tp:taxon-name><tp:taxon-name-part taxon-name-part-type="genus">Gudeodiscus</tp:taxon-name-part> (<tp:taxon-name-part taxon-name-part-type="subgenus">Gudeodiscus</tp:taxon-name-part>) <tp:taxon-name-part taxon-name-part-type="species">messageri</tp:taxon-name-part> <tp:taxon-name-part taxon-name-part-type="subspecies">raheemi</tp:taxon-name-part></tp:taxon-name> Páll-Gergely &amp; Hunyadi, 2015. After <xref ref-type="bibr" rid="B24">Páll-Gergely and Hunyadi (2013)</xref> and <xref ref-type="bibr" rid="B25">Páll-Gergely et al. 2015a</xref>.</p></caption><graphic xmlns:xlink="http://www.w3.org/1999/xlink" xlink:href="zookeys-592-001-g014.jpg" position="float" orientation="portrait" xlink:type="simple" id="oo_89886.jpg"/></fig><fig id="F15" position="float" orientation="portrait"><label>Figure 15.</label><caption><p>Map showing the distribution of <italic><tp:taxon-name><tp:taxon-name-part taxon-name-part-type="genus">Hunyadiscus</tp:taxon-name-part> <tp:taxon-name-part taxon-name-part-type="species">andersoni</tp:taxon-name-part></tp:taxon-name></italic> (W. Blanford, 1869) (<bold>1</bold>), <italic><tp:taxon-name><tp:taxon-name-part taxon-name-part-type="genus">Naggsia</tp:taxon-name-part> <tp:taxon-name-part taxon-name-part-type="species">laomontana</tp:taxon-name-part></tp:taxon-name></italic> (L. Pfeiffer, 1862) (<bold>2</bold>) and <italic><tp:taxon-name><tp:taxon-name-part taxon-name-part-type="genus">Hunyadiscus</tp:taxon-name-part> <tp:taxon-name-part taxon-name-part-type="species">saurini</tp:taxon-name-part></tp:taxon-name></italic> Páll-Gergely, sp. n. (<bold>3</bold>). For the accuracy of location no. 3. see under <italic><tp:taxon-name><tp:taxon-name-part taxon-name-part-type="genus">Hunyadiscus</tp:taxon-name-part> <tp:taxon-name-part taxon-name-part-type="species">saurini</tp:taxon-name-part></tp:taxon-name></italic>.</p></caption><graphic xmlns:xlink="http://www.w3.org/1999/xlink" xlink:href="zookeys-592-001-g015.jpg" position="float" orientation="portrait" xlink:type="simple" id="oo_89887.jpg"/></fig></tp:treatment-sec><tp:treatment-sec><!--Section generated to contain objects referenced in tp:taxon-treatment.--><fig id="F1" position="float" orientation="portrait"><label>Figure 1.</label><caption><p>Shells of <tp:taxon-name><tp:taxon-name-part taxon-name-part-type="family">Plectopylidae</tp:taxon-name-part></tp:taxon-name> species. <bold>A</bold> <italic><tp:taxon-name><tp:taxon-name-part taxon-name-part-type="genus">Naggsia</tp:taxon-name-part> <tp:taxon-name-part taxon-name-part-type="species">laomontana</tp:taxon-name-part></tp:taxon-name></italic> (L. Pfeiffer, 1862) (syntype, <named-content xmlns:xlink="http://www.w3.org/1999/xlink" content-type="dwc:institutional_code" xlink:type="simple">NHMUK</named-content> 20130004) <bold>B</bold> <italic><tp:taxon-name><tp:taxon-name-part taxon-name-part-type="genus">Naggsia</tp:taxon-name-part> <tp:taxon-name-part taxon-name-part-type="species">laomontana</tp:taxon-name-part></tp:taxon-name></italic> (Laos, Luang Prabang Province, Ban Pak Ou, Nam Wu (opposite side of Ban Pak Ou), 364 m <named-content xmlns:xlink="http://www.w3.org/1999/xlink" content-type="dwc:verbatimCoordinates" xlink:type="simple"><named-content content-type="geo-json" specific-use="{&#34;type&#34;:&#34;Point&#34;,&#34;coordinates&#34;:[102.213319,20.058046]}" xlink:type="simple">20°03.48276'N, 102°12.79912'E</named-content></named-content>, leg. Ohara, K. 13.10.2006., coll. <abbrev xmlns:xlink="http://www.w3.org/1999/xlink" content-type="institution" xlink:title="Collection Barna Páll-Gergely Mosonmagyaróvár, Hungary" xlink:type="simple">PGB</abbrev>) <bold>C</bold> <tp:taxon-name><tp:taxon-name-part taxon-name-part-type="genus">Gudeodiscus</tp:taxon-name-part> (<tp:taxon-name-part taxon-name-part-type="subgenus">Gudeodiscus</tp:taxon-name-part>) <tp:taxon-name-part taxon-name-part-type="species">messageri</tp:taxon-name-part> <tp:taxon-name-part taxon-name-part-type="subspecies">raheemi</tp:taxon-name-part></tp:taxon-name> Páll-Gergely &amp; Hunyadi, 2015, locality code: 11L06. Photos: T. Deli (<bold>B</bold>), B. Páll-Gergely (<bold>C</bold>) and H. Taylor (<bold>A</bold>). Scale represents 20 mm.</p></caption><graphic xmlns:xlink="http://www.w3.org/1999/xlink" xlink:href="zookeys-592-001-g001.jpg" position="float" orientation="portrait" xlink:type="simple" id="oo_89873.jpg"/></fig><fig id="F2" position="float" orientation="portrait"><label>Figure 2.</label><caption><p>Living animals of Laotian <tp:taxon-name><tp:taxon-name-part taxon-name-part-type="family">Plectopylidae</tp:taxon-name-part></tp:taxon-name> (anatomically examined specimens). A: <italic><tp:taxon-name><tp:taxon-name-part taxon-name-part-type="genus">Naggsia</tp:taxon-name-part> <tp:taxon-name-part taxon-name-part-type="species">laomontana</tp:taxon-name-part></tp:taxon-name></italic> (L. Pfeiffer, 1862) <bold>B</bold> <tp:taxon-name><tp:taxon-name-part taxon-name-part-type="genus">Gudeodiscus</tp:taxon-name-part> (<tp:taxon-name-part taxon-name-part-type="subgenus">Gudeodiscus</tp:taxon-name-part>) <tp:taxon-name-part taxon-name-part-type="species">messageri</tp:taxon-name-part> <tp:taxon-name-part taxon-name-part-type="subspecies">raheemi</tp:taxon-name-part></tp:taxon-name> Páll-Gergely &amp; Hunyadi, 2015. Photos: Igor Muratov.</p></caption><graphic xmlns:xlink="http://www.w3.org/1999/xlink" xlink:href="zookeys-592-001-g002.jpg" position="float" orientation="portrait" xlink:type="simple" id="oo_89874.jpg"/></fig><fig id="F4" position="float" orientation="portrait"><label>Figure 4.</label><caption><p>Embryonic whorls of <tp:taxon-name><tp:taxon-name-part taxon-name-part-type="family">Plectopylidae</tp:taxon-name-part></tp:taxon-name>. <bold>A–B</bold> <italic><tp:taxon-name><tp:taxon-name-part taxon-name-part-type="genus">Hunyadiscus</tp:taxon-name-part> <tp:taxon-name-part taxon-name-part-type="species">andersoni</tp:taxon-name-part></tp:taxon-name></italic> (W. <xref ref-type="bibr" rid="B3">Blanford 1869</xref>) (<named-content xmlns:xlink="http://www.w3.org/1999/xlink" content-type="dwc:institutional_code" xlink:type="simple">NHMUK</named-content> 20130003, two different specimens) <bold>C</bold> <italic><tp:taxon-name><tp:taxon-name-part taxon-name-part-type="genus">Hunyadiscus</tp:taxon-name-part> <tp:taxon-name-part taxon-name-part-type="species">saurini</tp:taxon-name-part></tp:taxon-name></italic> Páll-Gergely sp. n. <bold>D</bold> <italic><tp:taxon-name><tp:taxon-name-part taxon-name-part-type="genus">Naggsia</tp:taxon-name-part> <tp:taxon-name-part taxon-name-part-type="species">laomontana</tp:taxon-name-part></tp:taxon-name></italic> (L. Pfeiffer, 1862), same specimen as Fig. <xref ref-type="fig" rid="F1">1B</xref>. All images by B. Páll-Gergely.</p></caption><graphic xmlns:xlink="http://www.w3.org/1999/xlink" xlink:href="zookeys-592-001-g004.jpg" position="float" orientation="portrait" xlink:type="simple" id="oo_89876.jpg"/></fig><fig id="F5" position="float" orientation="portrait"><label>Figure 5.</label><caption><p>Parietal (<bold>A, C, E, G</bold>) and palatal (<bold>B, D, F, G</bold>) plication of <tp:taxon-name><tp:taxon-name-part taxon-name-part-type="family">Plectopylidae</tp:taxon-name-part></tp:taxon-name> species. <bold>A–B</bold> <italic><tp:taxon-name><tp:taxon-name-part taxon-name-part-type="genus">Hunyadiscus</tp:taxon-name-part> <tp:taxon-name-part taxon-name-part-type="species">saurini</tp:taxon-name-part></tp:taxon-name></italic> Páll-Gergely sp. n. <bold>C–D</bold> <italic><tp:taxon-name><tp:taxon-name-part taxon-name-part-type="genus">Hunyadiscus</tp:taxon-name-part> <tp:taxon-name-part taxon-name-part-type="species">andersoni</tp:taxon-name-part></tp:taxon-name></italic> (W. <xref ref-type="bibr" rid="B3">Blanford 1869</xref>) (<bold>C</bold> <named-content xmlns:xlink="http://www.w3.org/1999/xlink" content-type="dwc:institutional_code" xlink:type="simple">SMF</named-content> 150117 <bold>D</bold> after <xref ref-type="bibr" rid="B5">Gude 1896</xref>) <bold>E–F</bold> <italic><tp:taxon-name><tp:taxon-name-part taxon-name-part-type="genus">Naggsia</tp:taxon-name-part> <tp:taxon-name-part taxon-name-part-type="species">laomontana</tp:taxon-name-part></tp:taxon-name></italic> (L. Pfeiffer, 1862), same sample as on Fig. <xref ref-type="fig" rid="F1">1B</xref> <bold>G–H</bold> <tp:taxon-name><tp:taxon-name-part taxon-name-part-type="genus">Gudeodiscus</tp:taxon-name-part> (<tp:taxon-name-part taxon-name-part-type="subgenus">Gudeodiscus</tp:taxon-name-part>) <tp:taxon-name-part taxon-name-part-type="species">messageri</tp:taxon-name-part> <tp:taxon-name-part taxon-name-part-type="subspecies">raheemi</tp:taxon-name-part></tp:taxon-name> Páll-Gergely &amp; Hunyadi, 2015, same specimen as on Fig. <xref ref-type="fig" rid="F1">1C</xref>. Figures not to scale. Inner view: <bold>B, F, D</bold>, Outer view: <bold>H</bold>.</p></caption><graphic xmlns:xlink="http://www.w3.org/1999/xlink" xlink:href="zookeys-592-001-g005.jpg" position="float" orientation="portrait" xlink:type="simple" id="oo_89877.jpg"/></fig></tp:treatment-sec><ref-list><ref id="B3"><mixed-citation xmlns:xlink="http://www.w3.org/1999/xlink" xlink:type="simple">
          <person-group><name name-style="western"><surname>Blanford</surname><given-names>WT</given-names></name></person-group> (<year>1869</year>) <article-title>Descriptions of new Land and Freshwater Mollusc Species collected by Dr. John Anderson in Upper Burma and Yunan.</article-title> <source>Proceedings of the Zoological Society of London</source> <volume>37</volume>: <fpage>444</fpage>–<lpage>450</lpage>. doi: <ext-link xlink:type="simple" ext-link-type="doi" xlink:href="10.1111/j.1469-7998.1869.tb07354.x">10.1111/j.1469-7998.1869.tb07354.x</ext-link></mixed-citation></ref><ref id="B5"><mixed-citation xmlns:xlink="http://www.w3.org/1999/xlink" xlink:type="simple">
          <person-group><name name-style="western"><surname>Gude</surname><given-names>GK</given-names></name></person-group> (<year>1896</year>) <article-title>Armature of Helicoid landshells.</article-title> <source>Science Gossip</source> <volume>3</volume>(<issue>30</issue>): <fpage>154</fpage>–<lpage>156</lpage>. <ext-link xlink:type="simple" ext-link-type="uri" xlink:href="http://biodiversitylibrary.org/page/33878774">http://biodiversitylibrary.org/page/33878774</ext-link></mixed-citation></ref><ref id="B24"><mixed-citation xmlns:xlink="http://www.w3.org/1999/xlink" xlink:type="simple">
          <person-group><name name-style="western"><surname>Páll-Gergely</surname><given-names>B</given-names></name><name name-style="western"><surname>Hunyadi</surname><given-names>A</given-names></name></person-group> (<year>2013</year>) <article-title>The family <tp:taxon-name><tp:taxon-name-part taxon-name-part-type="family">Plectopylidae</tp:taxon-name-part></tp:taxon-name> Möllendorff 1898 in China (<tp:taxon-name><tp:taxon-name-part taxon-name-part-type="class">Gastropoda</tp:taxon-name-part></tp:taxon-name>, <tp:taxon-name><tp:taxon-name-part taxon-name-part-type="order">Pulmonata</tp:taxon-name-part></tp:taxon-name>).</article-title> <source>Archiv für Molluskenkunde</source> <volume>142</volume>(<issue>1</issue>): <fpage>1</fpage>–<lpage>66</lpage>. doi: <ext-link xlink:type="simple" ext-link-type="doi" xlink:href="10.1127/arch.moll/1869-0963/142/001-066">10.1127/arch.moll/1869-0963/142/001-066</ext-link></mixed-citation></ref><ref id="B26"><mixed-citation xmlns:xlink="http://www.w3.org/1999/xlink" xlink:type="simple">
          <person-group><name name-style="western"><surname>Páll-Gergely</surname><given-names>B</given-names></name><name name-style="western"><surname>Budha</surname><given-names>PB</given-names></name><name name-style="western"><surname>Naggs</surname><given-names>F</given-names></name><name name-style="western"><surname>Backeljau</surname><given-names>T</given-names></name><name name-style="western"><surname>Asami</surname><given-names>T</given-names></name></person-group> (<year>2015b</year>) <article-title>Review of the genus <italic><tp:taxon-name><tp:taxon-name-part taxon-name-part-type="genus">Endothyrella</tp:taxon-name-part></tp:taxon-name></italic> Zilch, 1960 with description of five new species (<tp:taxon-name><tp:taxon-name-part taxon-name-part-type="class">Gastropoda</tp:taxon-name-part></tp:taxon-name>, <tp:taxon-name><tp:taxon-name-part taxon-name-part-type="order">Pulmonata</tp:taxon-name-part></tp:taxon-name>, <tp:taxon-name><tp:taxon-name-part taxon-name-part-type="family">Plectopylidae</tp:taxon-name-part></tp:taxon-name>).</article-title> <source>ZooKeys</source> <volume>529</volume>: <fpage>1</fpage>–<lpage>70</lpage>. doi: <ext-link xlink:type="simple" ext-link-type="doi" xlink:href="10.3897/zookeys.529.6139">10.3897/zookeys.529.6139</ext-link></mixed-citation></ref><ref id="B23"><mixed-citation xmlns:xlink="http://www.w3.org/1999/xlink" xlink:type="simple">
          <person-group><name name-style="western"><surname>Páll-Gergely</surname><given-names>B</given-names></name><name name-style="western"><surname>Asami</surname><given-names>T</given-names></name></person-group> (<year>2016</year>) <article-title>A new species of <italic><tp:taxon-name><tp:taxon-name-part taxon-name-part-type="genus">Gudeodiscus</tp:taxon-name-part></tp:taxon-name></italic> Páll-Gergely, 2013 from China, with extraordinary conchological and anatomical features (<tp:taxon-name><tp:taxon-name-part taxon-name-part-type="class">Gastropoda</tp:taxon-name-part></tp:taxon-name>, <tp:taxon-name><tp:taxon-name-part taxon-name-part-type="order">Pulmonata</tp:taxon-name-part></tp:taxon-name>, <tp:taxon-name><tp:taxon-name-part taxon-name-part-type="family">Plectopylidae</tp:taxon-name-part></tp:taxon-name>).</article-title> <source>ZooKeys</source> <volume>564</volume>: <fpage>1</fpage>–<lpage>19</lpage>. doi: <ext-link xlink:type="simple" ext-link-type="doi" xlink:href="10.3897/zookeys.564.6560">10.3897/zookeys.564.6560</ext-link></mixed-citation></ref><ref id="B25"><mixed-citation xmlns:xlink="http://www.w3.org/1999/xlink" xlink:type="simple">
          <person-group><name name-style="western"><surname>Páll-Gergely</surname><given-names>B</given-names></name><name name-style="western"><surname>Hunyadi</surname><given-names>A</given-names></name><name name-style="western"><surname>Ablett</surname><given-names>J</given-names></name><name name-style="western"><surname>Luong</surname><given-names>Van H</given-names></name><name name-style="western"><surname>Naggs</surname><given-names>F</given-names></name><name name-style="western"><surname>Asami</surname><given-names>T</given-names></name></person-group> (<year>2015a</year>) <article-title>Systematics of the family <tp:taxon-name><tp:taxon-name-part taxon-name-part-type="family">Plectopylidae</tp:taxon-name-part></tp:taxon-name> in Vietnam with additional information on Chinese taxa (<tp:taxon-name><tp:taxon-name-part taxon-name-part-type="class">Gastropoda</tp:taxon-name-part></tp:taxon-name>, <tp:taxon-name><tp:taxon-name-part taxon-name-part-type="order">Pulmonata</tp:taxon-name-part></tp:taxon-name>, <tp:taxon-name><tp:taxon-name-part taxon-name-part-type="order">Stylommatophora</tp:taxon-name-part></tp:taxon-name>).</article-title> <source>ZooKeys</source> <volume>473</volume>: <fpage>1</fpage>–<lpage>118</lpage>. doi: <ext-link xlink:type="simple" ext-link-type="doi" xlink:href="10.3897/zookeys.473.8659">10.3897/zookeys.473.8659</ext-link></mixed-citation></ref></ref-list></tp:taxon-treatment>
